# Supplementary material for: Red-shifting mutation of light-driven sodium-pump rhodopsin
Source: Nat Commun. 2019 Apr 30;10:1993. doi: 10.1038/s41467-019-10000-x (PMC6491443; doi:10.1038/s41467-019-10000-x)
Supplement: Supplementary file 4 — Source Data [file 41467_2019_10000_MOESM4_ESM.xlsx]

## Sheet: Figure 2
Wavelength (nm)	Abs KR2 WT	Abs KR2 L168Y	Abs KR2 G171S	Abs KR2 F178Y	Abs KR2 G146S	Abs KR2 M149S	Abs KR2 I150T	Abs KR2 G153S	Abs KR2 G156S	Abs KR2 I181T	Abs KR2 F211Y	Abs KR2 W215Y	Abs KR2 P219T	Abs KR2 S254A	Abs KR2 P219T/S254A
800	0.000768577	-0.00011115	-0.000145978	3.70096e-05	0.000146349	-0.00150795	6.35176e-05	-5.89745e-05	2.77008e-05	5.39271e-05	-2.00388e-05	5.04892e-05	2.02292e-05	0.000969682	0.000148744
799	0.000711543	-9.02932e-05	-0.000137152	3.28079e-05	0.000115545	-0.00147237	4.13569e-05	-5.47526e-05	1.05106e-05	-1.42734e-05	-2.25457e-05	-4.83858e-07	3.07929e-05	0.000907192	9.29155e-05
798	0.000682125	-0.000133576	-0.000113137	4.63764e-05	5.86326e-05	-0.00160897	-6.56133e-06	-2.4192e-05	2.94348e-05	6.35196e-05	6.23525e-05	-0.00011949	1.246e-05	0.000865066	6.41584e-05
797	0.000511918	-9.66226e-05	-0.00013296	5.4475e-05	5.40017e-05	-0.0015839	-8.39203e-07	-3.34654e-05	2.27134e-05	2.78449e-05	0.000106913	-4.51485e-05	-2.82086e-05	0.000868948	1.76178e-05
796	0.000463878	-4.9717e-05	-0.000107172	1.17086e-05	7.39823e-06	-0.00153623	-0.00012152	3.55008e-05	-3.52465e-05	3.94399e-05	3.86041e-05	-3.04353e-05	1.32547e-05	0.000791146	-2.03319e-05
795	0.000427071	6.06884e-06	-7.96416e-05	1.83701e-05	3.27184e-05	-0.00160561	-0.000159131	5.03538e-05	-6.1119e-05	-3.16204e-06	2.89324e-05	-5.35105e-05	5.478e-06	0.000686233	-4.2005e-05
794	0.000369354	7.22481e-05	-2.39784e-05	-9.21214e-06	3.09053e-05	-0.00160373	-0.000111067	3.2148e-05	-0.00010957	-4.96579e-05	0.000110316	4.26354e-05	5.03545e-05	0.000630008	-7.73055e-05
793	0.000350793	0.000105549	3.31016e-05	-7.60797e-05	0.000119372	-0.00162134	-6.99453e-05	6.49661e-05	-0.000116331	-8.84653e-05	8.48091e-05	4.39968e-05	6.05245e-05	0.000580587	-6.8687e-05
792	0.000343463	5.43973e-05	8.72253e-05	-4.6235e-05	8.43075e-05	-0.00165186	2.75341e-06	2.3321e-05	-4.34235e-05	-0.000108873	6.30569e-06	-5.72629e-05	2.64388e-05	0.000417621	-6.85508e-05
791	0.000318371	8.15667e-05	8.35663e-05	-8.72216e-05	1.16499e-05	-0.0016692	-1.98497e-05	6.58042e-05	7.35432e-05	3.16619e-06	6.70353e-06	-2.46228e-05	3.99426e-05	0.000368256	1.17507e-05
790	0.000242293	6.90456e-06	6.33353e-05	-6.53168e-05	-1.41221e-05	-0.00170714	-2.57497e-05	8.0772e-05	0.000107291	8.16941e-05	-6.79047e-06	2.82522e-05	3.36062e-05	0.000313849	1.89665e-05
789	0.000191865	-3.3545e-05	0.000106481	-0.000109095	-3.78624e-05	-0.00174032	-8.9607e-05	0.000114715	8.89811e-05	9.94475e-05	-4.82567e-05	-7.03926e-06	4.61279e-05	0.000269102	-2.69465e-05
788	0.000183163	-1.13627e-05	0.000106788	-7.26692e-05	-3.22112e-05	-0.00172313	-9.07924e-05	0.000126109	0.000104026	0.000147442	-0.000101182	-6.30025e-06	4.43743e-05	0.000143009	-6.08961e-05
787	0.000192413	5.15047e-05	7.09512e-05	-8.10527e-05	1.50968e-05	-0.00170046	-9.23883e-05	0.000156943	8.84408e-05	0.000168906	-3.75185e-05	-4.60157e-05	-4.38175e-05	0.000152951	-2.62702e-06
786	8.81712e-05	1.0358e-05	5.27302e-05	-2.62386e-05	6.5484e-06	-0.00171208	-7.89124e-05	0.000106264	3.54103e-05	0.000159612	-5.26792e-05	-0.000112073	-7.69434e-05	9.87933e-05	-9.19859e-06
785	3.80739e-05	2.91657e-05	2.27262e-05	-4.26187e-06	2.32776e-05	-0.00164871	-0.000134122	8.68558e-05	-1.65309e-05	0.000115577	1.95752e-05	-0.000195957	-1.68864e-05	-3.73623e-05	-4.57028e-05
784	1.8557e-05	4.44661e-05	1.50838e-05	3.42335e-05	-3.66885e-05	-0.00169881	-0.000118486	0.000123599	-5.54178e-05	0.000107648	2.91137e-05	-0.000165186	-2.5163e-05	-0.000121634	-2.89823e-07
783	-1.00933e-05	7.35164e-05	4.61621e-05	6.02705e-05	-6.19411e-05	-0.00180358	-0.000113635	3.36049e-05	-9.5576e-05	8.67738e-05	2.40563e-05	-3.39776e-05	-3.79132e-05	-9.57897e-05	1.87136e-05
782	3.39902e-06	9.42324e-05	7.21916e-05	9.32367e-05	-1.217e-05	-0.00176055	-3.16655e-05	9.48809e-05	-7.95532e-05	2.91766e-05	-5.86071e-05	5.99244e-05	2.18433e-05	-7.05755e-05	-1.03603e-06
781	3.295e-05	2.02801e-05	5.72472e-05	4.21413e-05	-3.41174e-05	-0.00178307	-5.75832e-05	0.00010608	-0.000141027	-6.00093e-06	-6.54014e-05	7.9903e-05	9.42338e-05	-0.000123229	9.36206e-06
780	-4.29341e-05	-4.62037e-05	1.56559e-05	7.76972e-05	-2.83813e-05	-0.00182881	8.64883e-05	7.53119e-05	-9.34558e-05	7.51446e-06	-1.24331e-05	3.71593e-05	0.000125863	-0.000182455	2.45175e-05
779	-3.79774e-05	-6.03511e-05	2.09034e-05	0.00010654	-5.25089e-05	-0.00187217	0.000110869	1.12023e-06	-3.43501e-05	3.20013e-05	-2.72703e-06	3.29327e-05	0.000107014	-0.000210297	1.36801e-05
778	-6.93737e-05	-6.54442e-05	1.05561e-05	5.67669e-05	-4.81796e-05	-0.00193022	0.000185689	9.02135e-07	3.57358e-05	5.98678e-05	-2.01754e-05	8.54417e-06	8.94246e-05	-0.000236293	5.48481e-05
777	-0.000120897	-7.87306e-05	4.38736e-06	6.15073e-05	-0.000106903	-0.00197773	0.000130786	-2.58442e-05	1.97089e-05	5.91197e-05	-4.32e-05	3.61161e-05	1.59609e-05	-0.000307364	5.28122e-05
776	-0.000182671	-5.66936e-05	-3.95341e-06	3.67923e-05	-0.000120787	-0.00189431	9.70341e-05	4.06271e-06	2.84225e-06	5.35717e-06	3.66957e-05	6.87281e-05	4.72268e-05	-0.000255403	8.69909e-06
775	-0.00024655	-3.34119e-05	-3.19931e-05	8.09358e-05	-5.68117e-05	-0.00189269	0.000137365	-8.30372e-05	-9.34562e-05	-6.40659e-05	-1.02506e-06	4.62451e-05	2.64395e-05	-0.000302633	1.63552e-06
774	-0.000197357	2.17263e-05	5.82102e-07	3.48998e-05	-7.37258e-05	-0.00192604	0.000144512	-0.000137557	1.30587e-05	-0.0001296	3.29741e-05	5.78116e-05	2.27734e-05	-0.000272009	-6.6043e-06
773	-0.000146157	3.22953e-05	-1.42545e-05	0.000119344	-8.37917e-05	-0.00193873	0.000177668	-0.000113796	3.23558e-05	-0.000155135	7.34546e-05	9.55909e-05	-3.56856e-05	-0.000341464	-3.96231e-06
772	-0.000180103	3.60544e-05	1.4081e-05	6.13912e-05	-4.90151e-05	-0.00191615	0.00024629	-0.00015615	5.0821e-05	-0.000212633	0.000102486	6.05882e-05	-3.52526e-05	-0.000318637	1.38619e-05
771	-0.00029152	-1.1836e-05	-2.52299e-05	1.03893e-05	-6.21066e-05	-0.00193148	0.000208021	-0.000261575	5.99827e-06	-0.000234111	8.03583e-05	0.000100629	4.35047e-05	-0.000372935	-1.16685e-05
770	-0.000281631	1.10186e-05	-1.16993e-05	1.70792e-05	-6.30305e-05	-0.00200729	0.000141549	-0.00024064	0.000116701	-0.000194168	8.16311e-05	0.00018436	3.5582e-05	-0.000365665	9.575e-06
769	-0.00037656	8.96224e-06	5.96022e-06	7.77799e-06	-4.86985e-05	-0.00211796	0.000111148	-0.000186646	9.99923e-05	-0.000177463	7.22669e-05	0.000202595	-1.00255e-05	-0.000374322	3.47825e-05
768	-0.000354571	2.32201e-05	4.19014e-05	-2.14688e-05	-2.62284e-05	-0.0020708	9.47306e-05	-0.000249504	8.52413e-05	-0.00014266	4.15283e-05	0.000215698	-3.02057e-05	-0.000409819	1.94517e-05
767	-0.000365549	-2.44354e-05	8.29901e-06	-1.43821e-05	-6.94044e-06	-0.00198643	0.000116284	-0.00021086	8.27436e-05	-0.000128724	2.84174e-05	0.000171148	-6.35662e-06	-0.000474641	-1.08188e-05
766	-0.000338046	4.64316e-06	-5.13284e-06	-7.35252e-05	-8.74048e-05	-0.00192756	8.77978e-05	-0.00027555	4.63184e-05	-0.000134409	3.31373e-05	0.000113183	-4.99206e-05	-0.000538125	-2.00632e-05
765	-0.000303727	1.41144e-05	-2.97704e-05	-2.47025e-06	-7.04483e-05	-0.00191406	9.57558e-05	-0.000264951	0.000100605	-0.000101195	-1.026e-05	-3.38994e-05	-0.000101439	-0.000515389	-3.52234e-05
764	-0.000289175	4.72595e-05	-4.33877e-05	-7.92388e-05	-2.15088e-05	-0.00183581	5.64001e-05	-0.000234769	0.000119438	-6.61822e-05	-1.87051e-05	-3.53697e-05	-0.000112415	-0.000483162	-1.57494e-05
763	-0.000253556	5.16993e-05	-3.04589e-05	-6.38846e-05	-6.37433e-05	-0.00176771	9.09493e-05	-0.000187476	5.95562e-05	-2.17727e-05	-2.98827e-05	-3.53544e-05	-9.46413e-05	-0.000480358	9.15997e-06
762	-0.000248542	3.02771e-05	-1.74268e-05	-8.82591e-06	-1.80751e-05	-0.00175451	4.23667e-06	-0.000170561	5.50596e-05	-5.32491e-05	-9.11007e-05	-4.6058e-05	-0.000103339	-0.00049175	6.9915e-06
761	-0.000247517	4.36044e-05	-2.39331e-05	-5.04585e-07	-5.34568e-06	-0.00165803	2.14463e-05	-0.000146767	5.8932e-05	-7.22096e-06	-8.58601e-05	-7.83414e-05	-0.000108448	-0.000505402	-1.41462e-05
760	-0.000247725	2.68672e-05	-5.66858e-05	-5.95903e-05	3.79111e-05	-0.00165112	7.90005e-06	-0.000178101	7.74359e-06	-1.0927e-06	-0.000127215	-0.000103758	-0.000144845	-0.000507207	-1.55368e-05
759	-0.000256191	-1.10209e-05	-4.96599e-05	-8.1044e-05	-2.99871e-05	-0.00174475	1.6294e-05	-8.58296e-05	6.65905e-06	7.4203e-05	-7.85064e-05	-6.53027e-05	-0.00016121	-0.000481637	-4.03428e-05
758	-0.000235508	-1.66941e-05	-4.89323e-05	-0.000100569	3.22157e-05	-0.001689	3.31642e-05	-2.32402e-05	-1.9019e-05	8.37066e-05	-8.26733e-05	-5.79405e-05	-0.00010614	-0.000538975	-6.97358e-05
757	-0.00027285	-3.74403e-05	-4.8561e-05	-0.000125087	6.50839e-05	-0.00167904	1.44479e-05	-4.19891e-05	-0.000103231	5.07027e-05	-0.000126748	-7.0694e-05	-7.00669e-05	-0.000526543	-2.25441e-05
756	-0.000242731	-3.41891e-05	-6.11307e-05	-0.000109695	2.78798e-05	-0.00169048	-0.000105184	1.98899e-05	-0.0001269	8.68463e-06	-0.000132019	-1.85627e-05	-5.94685e-05	-0.000561823	-5.83656e-05
755	-0.000193425	3.46757e-05	-1.73944e-05	-6.7247e-05	2.90102e-05	-0.00170453	-0.00010728	0.000131225	-8.89137e-05	5.47673e-05	-0.000108411	-1.65559e-05	-0.000108641	-0.00060436	-5.04698e-05
754	-0.000213706	-1.17839e-05	4.26852e-05	-6.99441e-05	3.51131e-05	-0.00167889	-9.07238e-05	9.29191e-05	-0.000145066	4.46534e-05	-9.00652e-05	-3.55551e-05	-0.000121421	-0.000634443	-8.38402e-05
753	-0.000151007	2.00077e-05	5.90449e-05	-4.34077e-05	1.99451e-05	-0.00161233	-7.72477e-05	3.67739e-05	-0.000133022	3.13833e-05	-8.31596e-05	-1.81085e-05	-9.89713e-05	-0.000657759	-0.000106361
752	-0.000183923	3.56666e-05	3.92556e-05	-3.57047e-05	3.89962e-05	-0.00154121	-0.000127101	0.000111587	-0.000158358	2.26785e-05	-4.49443e-05	-1.03532e-05	-8.8792e-05	-0.000678971	-0.000121277
751	-0.000245667	6.79967e-05	6.06376e-05	-3.0811e-05	2.68285e-05	-0.00155335	-0.000112094	0.000106217	-0.00016738	2.35208e-05	-3.7315e-05	-4.84594e-05	-0.000125428	-0.000664428	-7.88722e-05
750	-0.000277574	4.21964e-05	6.51866e-05	1.79579e-05	2.57244e-05	-0.00161972	-0.000107245	0.000136147	-0.000131014	1.98436e-05	9.62763e-06	-7.08321e-05	-9.60259e-05	-0.000671392	-3.10523e-05
749	-0.000305187	2.53387e-05	0.000128566	-1.62924e-05	2.39344e-05	-0.00149944	-0.000118692	9.49086e-05	-8.86227e-05	-2.49554e-05	4.80689e-05	4.22455e-05	-7.89764e-05	-0.000681708	-4.4072e-06
748	-0.000280491	1.44895e-05	0.000143573	3.22047e-05	-2.18522e-05	-0.00155209	-0.000110635	9.32557e-05	-0.000171938	-5.31047e-05	6.37252e-05	3.7235e-05	-9.70334e-05	-0.000690432	-3.56111e-05
747	-0.000291608	-1.6081e-06	8.68747e-05	2.13562e-06	-5.88728e-06	-0.00152812	-0.000116148	9.6753e-05	-9.39864e-05	-6.52249e-05	2.05329e-05	4.19161e-05	-9.61363e-05	-0.000743596	-1.84561e-05
746	-0.000326434	4.18668e-05	8.54591e-05	-1.19449e-05	-3.5805e-05	-0.00146192	-0.000126487	0.000180589	-6.87081e-05	-4.38839e-05	-1.88009e-05	-7.99039e-06	-7.91916e-05	-0.000763054	-4.42727e-05
745	-0.000344471	4.13264e-05	0.000110466	-9.14575e-06	-2.39539e-05	-0.00152316	-0.000106795	0.000190236	-2.14028e-05	-3.82585e-05	3.03122e-05	5.4379e-05	-2.67674e-05	-0.000743162	-6.45418e-05
744	-0.000332075	3.2903e-05	0.000154024	5.21735e-05	-3.88593e-05	-0.00152572	-9.53471e-05	0.00022328	1.69107e-05	-1.21168e-05	1.80448e-05	0.000107743	1.77884e-05	-0.000797198	-2.05889e-05
743	-0.000306928	6.27163e-05	0.00018019	5.86681e-05	2.54839e-05	-0.00143643	-0.000141759	0.000232903	7.04379e-05	-6.5184e-05	5.88842e-06	0.000106749	4.69189e-05	-0.00084822	-7.20016e-06
742	-0.000384145	8.80794e-05	0.000163783	6.98801e-05	4.06526e-06	-0.0014774	-0.000204558	0.000210558	2.2889e-05	2.45308e-05	-1.47676e-05	0.000120942	2.79888e-05	-0.00087772	9.54491e-06
741	-0.000389779	9.90082e-05	0.000141985	8.79865e-05	-3.11374e-06	-0.00145239	-0.00024322	0.000301664	3.81304e-05	9.40545e-05	1.30094e-05	0.000153908	5.25929e-06	-0.000875494	-3.00805e-06
740	-5.03149e-05	-3.99069e-05	0.0001206	6.01726e-05	-5.85751e-05	7.37517e-05	-1.4838e-05	0.000174199	0.000343043	-4.03783e-05	-0.000111867	-9.81736e-05	0.000118822	3.6575e-05	2.87667e-05
739	6.09382e-06	-2.01424e-05	8.03431e-05	7.03112e-05	-7.43242e-05	5.32538e-05	3.08215e-05	0.000154678	0.000323204	-4.57197e-05	-0.000104432	-8.42108e-05	0.000130929	7.77029e-05	4.73903e-05
738	1.70326e-06	2.04443e-05	6.38242e-05	7.39946e-05	-0.000101562	9.14107e-05	0.000146115	0.000148901	0.000274489	-8.50675e-05	-0.000115625	-1.63062e-05	6.44147e-05	3.50568e-05	9.70797e-05
737	2.02495e-05	3.76975e-05	3.57211e-05	-7.30734e-06	-9.23467e-05	0.000128817	0.000122287	0.000157998	0.000204551	-6.97738e-05	-8.21331e-05	2.16629e-05	2.01764e-05	6.6049e-05	0.000100821
736	-9.03514e-05	4.24879e-05	-1.35308e-05	-1.7422e-05	-0.000151139	0.000132534	0.000158295	0.000159235	0.000165416	-7.71538e-05	-5.83552e-05	-1.65847e-06	3.84893e-05	8.07169e-05	8.98544e-05
735	-8.68233e-05	1.47462e-05	-4.01592e-05	-1.39116e-05	-0.000124676	8.90206e-05	0.000123947	0.000147554	0.000131212	-5.18022e-05	-3.70987e-05	-3.0051e-05	7.3763e-05	7.6722e-05	0.000105083
734	-6.44301e-05	-9.19975e-06	-4.95728e-05	-3.02054e-05	-6.83641e-05	8.02372e-05	0.000127466	0.000103936	8.42737e-05	-3.3434e-05	-3.45722e-05	3.23483e-05	7.52589e-05	2.60253e-05	7.66854e-05
733	-3.88058e-05	1.41253e-05	-5.88513e-05	-4.29611e-05	-5.53584e-05	3.61668e-05	0.000100333	6.18141e-05	-1.17033e-05	-7.04799e-05	-3.50734e-05	3.78477e-06	1.63203e-05	2.69653e-05	5.61432e-05
732	-3.78442e-05	-2.86582e-05	-9.76877e-05	-7.28492e-05	-4.3892e-05	-2.92897e-05	6.97225e-05	5.64194e-05	-2.92981e-05	-0.000113262	2.98245e-07	9.23825e-06	7.39309e-06	1.547e-05	5.79121e-05
731	-1.89293e-05	-1.50602e-05	-0.0001249	-0.000101176	-2.51311e-05	-2.21318e-06	4.91073e-05	3.0355e-05	-2.99939e-05	-6.6035e-05	3.34528e-05	6.71475e-06	1.22618e-06	-5.59415e-05	8.54462e-05
730	4.12351e-05	-2.84635e-06	-0.000149101	-5.90033e-05	1.27601e-05	-2.6293e-05	8.70466e-05	-4.12492e-05	-4.34187e-05	-6.32623e-05	-3.17466e-05	-1.95746e-05	4.29673e-06	-2.8643e-05	4.08561e-05
729	6.1045e-05	6.51684e-06	-0.000176991	-4.33573e-05	5.61449e-05	-7.68945e-05	5.32324e-05	-9.07463e-05	-1.96327e-05	-9.44838e-06	-4.79033e-05	1.35785e-05	4.74132e-05	-7.19956e-06	7.42864e-05
728	6.25966e-05	-1.89856e-05	-0.00018541	-4.74128e-05	4.97912e-05	-0.000121577	5.23418e-05	-5.07146e-05	-4.61314e-05	1.03442e-06	-1.49162e-05	-1.40995e-05	5.61697e-05	-3.32286e-05	7.35313e-05
727	6.66858e-05	-2.81437e-05	-0.000150953	-4.9025e-06	3.64098e-05	-8.0208e-05	8.55593e-05	-7.70338e-05	-0.000125835	3.09035e-07	1.53475e-05	-4.11259e-05	4.75898e-05	-5.00466e-05	8.08333e-05
726	7.26089e-05	-2.13469e-05	-0.000161374	1.33577e-05	6.2828e-05	-2.9269e-05	4.14636e-06	-4.62319e-05	-0.000140503	2.47315e-05	4.19763e-05	-7.15309e-05	4.12711e-05	-2.41053e-05	0.000102961
725	9.94619e-05	-5.29343e-05	-0.000131846	1.46874e-05	7.27844e-05	-3.4874e-05	8.83009e-06	-0.000111037	-0.000133953	6.88247e-05	3.74156e-05	-0.000141037	3.38919e-05	-7.37129e-06	9.36487e-05
724	0.000115141	-1.00361e-06	-9.17342e-05	4.20119e-05	9.30375e-05	-2.2867e-05	8.51999e-05	-0.000131546	-0.000144715	9.41181e-05	5.1608e-05	-7.94227e-05	3.38391e-05	7.61789e-07	8.79456e-05
723	7.74419e-05	-1.09521e-05	-9.33401e-05	2.16472e-05	0.00010429	-3.35034e-05	7.49477e-05	-0.000100325	-0.00014455	8.56722e-05	3.35979e-05	-0.000117828	5.38179e-05	2.36565e-05	6.16601e-05
722	-3.06388e-05	-1.5904e-05	-5.03926e-05	2.89595e-05	0.000114004	-7.87408e-05	-2.43037e-06	-0.000113491	-7.67027e-05	0.000108354	4.52816e-05	-0.000149864	9.65686e-05	2.38371e-05	1.23928e-05
721	-5.43053e-05	-1.03744e-05	-3.63839e-05	5.73226e-05	0.000106056	-0.000123211	6.06308e-06	-9.72068e-05	-4.95337e-05	0.00010203	4.22883e-05	-0.000131855	0.00015279	8.16297e-07	4.38956e-06
720	-1.96614e-05	-5.29997e-07	-2.25171e-05	3.9481e-05	0.000120668	-0.000114346	1.44229e-05	-0.000124177	1.37434e-05	0.000110276	3.83953e-05	-0.000134351	0.000140105	-6.43357e-05	3.16246e-06
719	-5.2211e-05	5.01472e-06	-3.5379e-06	3.75478e-05	0.000127395	-0.000102405	5.52111e-06	-0.000126869	3.98215e-05	0.00012525	1.82043e-05	-8.31026e-05	0.000110911	-9.18348e-05	-2.54944e-05
718	-4.59581e-05	1.29194e-05	-5.93586e-06	3.26322e-05	9.27881e-05	-9.09276e-05	8.89589e-06	-0.000102127	2.13287e-06	0.000112465	4.40734e-06	-0.000124814	8.82953e-05	-8.41742e-05	-2.51634e-05
717	-8.85066e-05	-1.92101e-05	3.25069e-06	1.71188e-05	9.61795e-05	-6.69891e-05	-3.27494e-05	-8.36008e-05	3.19931e-05	0.000110144	5.07963e-05	-0.000113451	0.000110622	-0.000114518	-2.72293e-05
716	-6.59603e-05	-2.1561e-05	2.94408e-05	6.07362e-05	0.000122131	-8.24322e-05	-1.38771e-06	-0.000102803	5.69297e-05	8.33032e-05	3.88464e-05	-0.000101758	8.94518e-05	-7.39728e-05	-1.78006e-05
715	-1.93231e-05	-3.55485e-05	4.58244e-05	6.02271e-05	0.000119099	-5.29768e-05	6.4608e-06	-0.0001236	3.64643e-05	8.28642e-05	3.10188e-06	-0.000122885	9.15495e-05	-3.40486e-05	-1.31699e-05
714	-5.92991e-05	-6.86125e-05	5.9468e-05	3.35926e-05	7.52478e-05	-7.05951e-05	5.58951e-05	-9.2754e-05	4.2793e-05	6.59987e-05	5.8642e-06	-8.54461e-05	9.93101e-05	-2.0779e-05	-7.15154e-07
713	-8.5992e-05	-7.21871e-05	8.22987e-05	3.54286e-05	4.9668e-05	-1.72938e-06	1.76697e-05	-7.81298e-05	5.29647e-05	5.07602e-05	3.01143e-05	-7.8808e-05	8.0513e-05	-4.69806e-05	-3.89026e-05
712	-0.000108406	-6.42868e-05	8.76162e-05	3.61625e-05	5.77977e-05	2.53e-05	6.73953e-06	-7.47726e-05	3.54034e-05	4.22541e-05	2.09457e-05	-3.56646e-05	5.32609e-05	-5.32236e-05	-3.45713e-05
711	-0.000147244	-4.83371e-05	7.77455e-05	2.0365e-05	4.53476e-05	-6.3431e-06	-6.39765e-07	-6.87232e-05	8.01108e-05	0.000120038	3.17765e-06	-1.21209e-05	2.21209e-05	-8.31868e-06	-4.56233e-05
710	-0.000120612	-3.64779e-05	8.08151e-05	7.81735e-06	7.48398e-05	-5.1898e-05	7.43351e-05	-0.000104437	2.30835e-05	0.000128235	-8.09589e-06	2.31808e-05	4.09038e-05	-4.51323e-05	-6.08469e-05
709	-0.000107712	-3.67367e-05	4.68475e-05	-1.41404e-05	5.75938e-05	-7.75816e-05	5.7288e-05	-5.54036e-05	3.51427e-05	0.000118265	3.78779e-05	6.10584e-05	2.56537e-05	-1.41046e-05	-3.17231e-05
708	-0.000100848	-4.64685e-05	5.95741e-06	-3.31451e-05	3.20317e-05	-8.91305e-05	2.17056e-05	-4.68356e-06	-1.04349e-05	7.48145e-05	5.54977e-05	9.63615e-05	3.62436e-05	-4.03013e-05	-6.17127e-05
707	-5.5325e-05	-4.49151e-05	9.77003e-06	-6.66744e-06	5.40718e-05	-7.26431e-05	-2.52032e-05	-3.75881e-05	1.16847e-05	7.30837e-05	6.79617e-05	0.000110837	4.22796e-05	-6.92947e-05	-6.90796e-05
706	-6.94616e-06	-5.31263e-05	-4.84434e-05	1.78179e-05	5.18431e-05	-7.03262e-05	-2.27111e-05	3.29451e-05	-4.21708e-06	6.17776e-05	8.16518e-05	0.000103477	3.38793e-05	-2.13524e-05	-7.09629e-05
705	2.97844e-05	-6.04287e-05	-2.01232e-05	3.28928e-05	1.61686e-05	-4.66888e-05	-5.55002e-06	5.13727e-05	-6.89258e-07	6.69178e-05	7.83333e-05	0.000126247	-4.56961e-06	-1.18367e-05	-8.42196e-05
704	4.69628e-05	-4.72388e-05	-3.35085e-05	2.48093e-05	2.82669e-05	-2.21043e-05	-4.05867e-05	6.83451e-05	-5.41284e-06	8.19057e-05	9.85272e-05	0.000130431	4.07852e-06	3.0289e-05	-0.000119218
703	5.01852e-05	-4.9e-05	-4.96061e-05	6.0823e-05	2.26995e-05	4.15572e-06	-7.60727e-05	7.67736e-05	-3.967e-05	3.70198e-05	0.000122378	4.64856e-05	5.59676e-06	4.4844e-05	-0.000137666
702	0.000101148	-9.31388e-06	-4.10474e-05	8.1986e-05	2.98266e-05	4.29434e-05	-9.26308e-05	6.05657e-05	5.04146e-06	5.40245e-05	0.000145529	4.68737e-05	-3.17097e-06	6.09425e-05	-0.000147393
701	0.000135646	-4.27368e-05	-8.48127e-05	8.04845e-05	1.47419e-05	8.87664e-05	-7.64366e-05	6.11422e-05	3.27403e-05	5.47317e-05	9.92975e-05	6.22752e-05	-1.55818e-05	9.27602e-05	-0.000162364
700	9.48768e-05	-2.58008e-05	-8.32354e-05	6.62088e-05	-8.83286e-06	9.96622e-05	-7.27368e-05	4.6203e-05	2.6515e-08	8.06012e-05	0.000112033	4.83438e-05	1.16288e-05	6.86997e-05	-0.000205008
699	7.01359e-05	-2.99809e-05	-8.73916e-05	8.59409e-05	-1.19953e-05	5.03789e-05	-8.07026e-05	5.7169e-05	-6.72257e-05	1.36039e-05	0.000122853	7.9776e-05	1.89545e-06	5.7309e-05	-0.000211784
698	4.07194e-05	-3.52045e-05	-9.44442e-05	5.32371e-05	-1.56723e-05	5.2519e-05	-0.000134476	8.70638e-05	-5.67582e-05	5.25716e-05	0.000115954	3.22663e-05	-1.93264e-06	2.69327e-05	-0.000255334
697	4.70233e-05	-4.8129e-05	-9.52399e-05	3.79243e-05	-1.68625e-05	5.28987e-05	-9.77177e-05	7.38737e-05	-6.62217e-05	7.79811e-05	0.00012203	2.88897e-05	-1.92048e-05	3.68889e-05	-0.000265276
696	4.86439e-05	-4.81922e-05	-8.39209e-05	-2.23052e-06	-2.40571e-05	2.21187e-05	-6.95488e-05	8.59191e-05	-5.26323e-05	6.51806e-05	0.000129431	3.2243e-05	-1.75713e-06	3.181e-05	-0.000317989
695	6.91771e-05	-5.41926e-05	-9.31652e-05	-2.59842e-05	-2.4649e-05	1.89673e-05	-7.17056e-05	9.07869e-05	-9.65309e-05	1.34626e-06	0.000123164	2.81046e-05	3.90624e-06	-3.29949e-05	-0.000363475
694	6.78192e-05	-5.19326e-05	-9.34991e-05	-4.33267e-05	-3.99083e-05	5.40527e-05	-0.000102651	9.62449e-05	-4.70058e-06	5.25411e-06	9.82648e-05	2.02859e-06	-1.23464e-05	6.57621e-06	-0.000405118
693	5.39661e-05	-1.95773e-05	-9.84702e-05	-8.36333e-05	-1.76049e-05	4.80888e-05	-0.000134619	0.000101732	1.16986e-05	-1.5104e-05	6.32424e-05	-2.64515e-06	-6.08806e-06	-1.36749e-05	-0.000474093
692	3.97139e-05	1.62417e-05	-6.92684e-05	-7.29233e-05	-1.54588e-05	4.98617e-05	-0.000138546	8.18133e-05	-1.54779e-05	-3.66952e-05	5.60853e-05	-3.31748e-05	-2.21621e-05	1.04331e-06	-0.000513207
691	7.05887e-06	-5.78858e-07	-6.08145e-05	-6.90569e-05	-1.13431e-05	5.82706e-05	-0.00013168	9.67052e-05	-1.66772e-05	-5.40415e-05	4.16409e-05	-3.13263e-05	-4.78636e-05	-9.34488e-07	-0.000596158
690	4.23969e-05	-1.31518e-05	-3.44817e-05	-9.47829e-05	-2.64423e-05	9.36817e-05	-0.000143908	3.23947e-05	-2.87614e-05	-6.25367e-05	1.90985e-05	-1.40091e-05	-4.5077e-05	-2.09909e-05	-0.000651297
689	2.27243e-05	-2.90162e-05	-5.88296e-05	-0.000105199	-2.86577e-06	0.000106937	-0.000119349	-5.91315e-07	-3.12816e-05	-7.57519e-05	3.14668e-06	-6.14059e-05	-4.2037e-05	-1.11729e-05	-0.000724817
688	6.87369e-05	-5.99211e-05	-3.77477e-05	-4.90723e-05	2.69562e-06	0.000118645	-8.29285e-05	-2.92639e-05	5.23363e-07	-0.000107756	-2.87043e-05	-8.4374e-05	-3.21011e-05	8.76091e-07	-0.000793729
687	9.6131e-05	-1.67666e-05	-2.83541e-05	-6.96191e-05	-1.18224e-06	0.000110509	-3.57463e-06	-6.44266e-05	-1.54177e-05	-8.32258e-05	-5.9132e-05	-5.27882e-05	-8.53573e-05	-4.56577e-06	-0.000866006
686	8.31026e-05	-3.79021e-05	-2.48825e-05	-7.37699e-05	-1.24415e-05	4.84941e-05	-4.15419e-06	-4.57507e-05	-3.31998e-05	-8.47066e-05	-6.81799e-05	-4.60474e-05	-7.64958e-05	-1.07074e-06	-0.000954835
685	8.56478e-05	4.44751e-06	2.56646e-05	-4.93599e-05	-3.45992e-05	4.896e-05	-4.39069e-05	-1.31907e-05	-2.12456e-05	-9.43952e-05	-4.47052e-05	-5.70958e-05	-0.000101431	4.38207e-06	-0.00106523
684	0.000126663	1.8245e-05	2.23245e-05	-3.11058e-05	-2.34872e-05	3.45724e-05	-6.1752e-05	3.87871e-06	-4.31539e-06	-8.53993e-05	-4.81733e-05	-7.59661e-05	-0.000102615	2.53915e-05	-0.00114302
683	0.000154843	3.05141e-05	5.64476e-05	-6.223e-05	-3.74258e-05	3.81394e-05	-7.58824e-05	-2.04281e-05	9.66239e-06	-4.98758e-05	-3.91777e-05	-6.95096e-05	-0.000103052	9.34526e-06	-0.00127722
682	0.000197986	5.65289e-05	4.88561e-05	-4.03662e-05	-5.47173e-05	4.22157e-05	-2.46266e-05	-2.30815e-05	-2.79984e-05	-6.46438e-05	-3.30155e-05	-5.25083e-05	-0.000131059	4.16498e-05	-0.00134469
681	0.000202587	5.81036e-05	4.32111e-05	-3.88041e-05	-3.471e-05	4.20412e-05	2.10967e-06	-4.8088e-05	-1.01869e-05	-9.4096e-05	-4.68076e-05	-0.000113544	-0.000126348	2.41459e-05	-0.00146461
680	0.000253041	6.55907e-05	4.31732e-05	9.41441e-06	-5.39065e-05	0.000103601	1.79138e-05	-5.9993e-05	4.11704e-06	-6.52741e-05	-8.9469e-05	-0.000116103	-0.000178108	4.08623e-05	-0.00160498
679	0.000275746	8.68231e-05	4.22427e-05	3.84173e-05	-4.47249e-05	0.000108455	-1.66876e-06	-5.19301e-05	7.45896e-05	-4.13019e-05	-8.86696e-05	-0.000128499	-0.000174648	7.55211e-05	-0.00171678
678	0.000303797	6.8732e-05	2.30274e-05	4.35552e-05	-5.27927e-05	7.2946e-05	1.62566e-05	-6.18281e-05	4.86335e-05	-2.71605e-05	-7.65232e-05	-0.000121725	-0.000212713	8.69613e-05	-0.00186264
677	0.000345191	4.31385e-05	6.41541e-05	6.13233e-05	-5.281e-05	0.000102089	7.65749e-06	-7.17907e-05	2.4596e-05	-3.84133e-05	-9.54762e-05	-0.00012837	-0.000213662	8.24105e-05	-0.00198394
676	0.000346923	1.30776e-05	9.18456e-05	6.75875e-05	-2.95115e-05	0.000120625	1.88465e-05	-7.04496e-05	7.52291e-05	-3.84573e-05	-0.000123648	-0.000124133	-0.00023795	6.97847e-05	-0.00212182
675	0.000385689	1.93781e-05	9.38355e-05	3.11918e-05	-2.72381e-05	4.5486e-05	4.32082e-05	-7.16477e-05	8.8554e-05	-2.72933e-05	-0.000123657	-0.00012525	-0.000242646	6.49214e-05	-0.00224799
674	0.000369386	2.8064e-05	9.30977e-05	3.73914e-05	-1.25424e-05	1.40118e-05	9.8701e-05	-3.59917e-05	3.10468e-05	-1.3264e-05	-0.000103711	-0.00014337	-0.000269688	6.06694e-05	-0.00238904
673	0.00042141	4.27576e-05	9.75034e-05	5.6316e-05	-4.55461e-05	-2.08822e-05	8.06513e-05	-1.36788e-05	2.44568e-06	-6.33039e-06	-8.60961e-05	-0.00017726	-0.000315338	5.93483e-05	-0.00255442
672	0.000394557	4.82819e-05	0.000100278	1.8178e-06	-4.82042e-05	-6.81028e-05	8.72359e-05	3.45718e-05	-3.64765e-05	8.57134e-06	-7.70941e-05	-0.000226023	-0.000385493	4.69187e-05	-0.00269597
671	0.000350822	1.35914e-06	8.43953e-05	-3.06606e-05	-3.47544e-05	-8.48399e-05	6.03293e-05	4.96711e-05	-6.52711e-05	-4.58763e-05	-4.054e-05	-0.000275661	-0.000382913	3.88738e-05	-0.00286376
670	0.000332103	4.60172e-05	7.9145e-05	-3.90434e-05	-1.82338e-05	-0.000108664	9.19649e-05	3.48837e-05	-0.000105638	-5.70356e-06	-6.21783e-06	-0.000269173	-0.000433489	-1.0398e-06	-0.00304531
669	0.000373794	6.9265e-05	6.49379e-05	-5.7652e-05	2.20261e-05	-0.000124209	0.000130279	2.1401e-06	-0.000144363	-1.70783e-05	-1.61689e-05	-0.000338367	-0.000447621	-3.4168e-05	-0.00323195
668	0.000395193	5.14213e-05	5.02854e-05	-5.90906e-05	3.03633e-05	-9.73258e-05	0.000127896	4.81221e-05	-0.000173655	-4.06587e-05	-3.08855e-05	-0.000376855	-0.000508683	-8.0491e-05	-0.00345745
667	0.000370095	6.71922e-05	3.34475e-05	-5.34491e-05	3.14772e-05	-0.000122668	0.00016598	7.54731e-05	-0.000182664	-4.27053e-05	-3.93262e-05	-0.000421482	-0.00054717	-8.27572e-05	-0.00364453
666	0.000348997	7.26144e-05	4.00525e-05	-9.58189e-05	6.63623e-05	-0.000137665	0.000119065	7.58646e-05	-0.000168607	-6.39321e-05	6.2222e-06	-0.000481878	-0.000582099	-0.000101242	-0.00384813
665	0.000354294	9.96061e-05	5.95728e-05	-0.000113209	5.65433e-05	-0.000166592	7.05599e-05	0.000112663	-0.00027365	-6.49971e-05	2.23865e-05	-0.000511568	-0.000658813	-8.32564e-05	-0.00407262
664	0.000309582	9.38253e-05	5.17322e-05	-0.000149634	8.14372e-05	-0.000202379	7.1147e-05	7.80439e-05	-0.000302072	-8.36262e-05	7.71406e-05	-0.000595663	-0.000693855	-0.00012455	-0.00424451
663	0.000306758	0.000106968	4.91156e-05	-0.000137642	8.53819e-05	-0.000227219	9.08187e-05	7.6005e-05	-0.000386857	-0.000121937	7.86016e-05	-0.000607168	-0.000745272	-0.000131019	-0.00447729
662	0.000285618	0.000109269	8.32096e-05	-0.000131137	8.81881e-05	-0.000239406	0.000122132	0.000108572	-0.000423538	-0.000171216	7.7522e-05	-0.000654937	-0.00078151	-0.000223037	-0.0046885
661	0.000248158	0.000143612	7.58427e-05	-0.000106285	6.40398e-05	-0.000213574	0.000125628	9.08814e-05	-0.000497524	-0.000156638	8.01819e-05	-0.000723626	-0.000868504	-0.000284202	-0.00495616
660	0.000248574	0.000122462	3.49771e-05	-0.000108089	1.52517e-05	-0.000270966	0.00012517	7.26803e-05	-0.000552756	-0.000166975	7.74632e-05	-0.000825106	-0.000946797	-0.000327347	-0.00520762
659	0.000221561	0.00012405	2.41362e-05	-5.04036e-05	-7.49047e-06	-0.000239601	0.000140726	8.05308e-05	-0.000618446	-0.000179444	6.13623e-05	-0.000888042	-0.00104753	-0.00039923	-0.00546052
658	0.000235417	0.000151313	5.56756e-05	-7.0314e-05	-2.89735e-05	-0.000227917	0.000135316	9.63117e-05	-0.000620174	-0.00021957	3.6741e-05	-0.000962268	-0.00113699	-0.00043597	-0.00577176
657	0.000198037	0.000147459	6.1035e-05	-5.57615e-05	-3.76202e-05	-0.000286048	0.000116974	8.02921e-05	-0.000643209	-0.000267061	1.81864e-05	-0.00103009	-0.00119384	-0.000492245	-0.00602119
656	0.000213118	0.000157135	4.11283e-05	-4.10679e-05	-4.85261e-05	-0.000291289	6.46708e-05	0.000101916	-0.000743613	-0.000304114	1.58281e-05	-0.00108669	-0.00128459	-0.000531898	-0.00632185
655	0.000230954	0.000174171	5.49021e-05	-2.03994e-05	-6.16923e-05	-0.000351468	6.45315e-05	0.000134845	-0.000772819	-0.000309815	-4.14497e-05	-0.00110666	-0.00140817	-0.000577493	-0.00661034
654	0.000241443	0.000129049	5.83268e-05	-3.04516e-05	-9.3758e-05	-0.000329246	3.14933e-05	0.000143176	-0.000860476	-0.000384389	-8.44575e-05	-0.00119581	-0.00151899	-0.000669932	-0.00691903
653	0.000185181	0.000107733	5.01197e-05	-1.98942e-05	-0.00011445	-0.000359648	-3.1361e-06	0.000167876	-0.000936889	-0.000438321	-0.000122719	-0.0012528	-0.00161131	-0.000752479	-0.00723368
652	0.000150064	0.000113062	5.82886e-05	-3.56101e-05	-0.000153957	-0.000428651	-4.37284e-05	0.000133761	-0.00101208	-0.000501618	-0.000115611	-0.00137338	-0.00173978	-0.000850541	-0.0075459
651	0.000121587	0.000134165	4.17331e-05	-3.4775e-05	-0.000178833	-0.000472708	-7.9533e-05	0.00015597	-0.00104904	-0.000566686	-0.000137493	-0.00150503	-0.00188339	-0.000930627	-0.00788969
650	8.20471e-05	8.67394e-05	1.81177e-05	-2.8468e-05	-0.000223386	-0.000515362	-7.75886e-05	0.000170798	-0.0011386	-0.000547497	-0.000170838	-0.00158805	-0.00198153	-0.00104673	-0.0082393
649	8.68401e-05	9.06267e-05	1.12398e-05	-2.79661e-05	-0.000271062	-0.000541369	-0.000123549	0.000199516	-0.0011713	-0.000587479	-0.000195489	-0.00167162	-0.00208883	-0.00114022	-0.00860073
648	8.16622e-05	7.73849e-05	3.88925e-06	-2.24906e-05	-0.000308828	-0.000621842	-0.000176065	0.000166827	-0.00130084	-0.000671943	-0.000243459	-0.00175483	-0.00220987	-0.001252	-0.00901249
647	8.15094e-05	5.93492e-05	-2.3795e-06	-5.83309e-05	-0.000335483	-0.000683354	-0.00021139	0.000168849	-0.0013749	-0.000691078	-0.000284255	-0.00186961	-0.00234704	-0.00134134	-0.00938882
646	6.64778e-05	4.67006e-05	-4.65617e-05	-8.95969e-05	-0.000348885	-0.000690413	-0.00028576	0.000195564	-0.00152675	-0.000736646	-0.000319905	-0.00198448	-0.00249638	-0.00143176	-0.0097946
645	2.71636e-05	2.70022e-05	-8.24343e-05	-0.000148435	-0.000344918	-0.000802563	-0.000296275	0.000204651	-0.00156456	-0.000822096	-0.000340786	-0.00208646	-0.00263611	-0.00153447	-0.0102026
644	1.48628e-05	2.46323e-05	-7.35684e-05	-0.00017669	-0.000337735	-0.000892954	-0.000324454	0.000197347	-0.00166124	-0.000887044	-0.000334741	-0.00217095	-0.00277364	-0.00164867	-0.01063
643	-5.82854e-06	3.40077e-05	-6.10647e-05	-0.00024251	-0.000385828	-0.000962684	-0.000403258	0.000181531	-0.00179244	-0.000953655	-0.000363467	-0.00228935	-0.00291868	-0.0017601	-0.0110556
642	-3.13143e-05	-3.8771e-05	-0.000111104	-0.00025263	-0.000405921	-0.00107884	-0.000415137	0.000155736	-0.00186873	-0.00100985	-0.000403461	-0.00239833	-0.00308137	-0.0018765	-0.0114675
641	-6.42983e-05	-6.14271e-05	-0.000101948	-0.00031199	-0.000403418	-0.00111982	-0.00041999	0.000139097	-0.00198635	-0.00103821	-0.000429601	-0.0024989	-0.00327	-0.00204343	-0.0119294
640	-0.000110585	-8.92828e-05	-9.08073e-05	-0.000373315	-0.000417601	-0.0012187	-0.000414037	7.76996e-05	-0.0020606	-0.00110335	-0.000459312	-0.00259396	-0.00344157	-0.00219932	-0.0124178
639	-0.000155577	-9.70792e-05	-0.000116769	-0.000428497	-0.000458162	-0.00124386	-0.000460839	5.05532e-05	-0.00221528	-0.00119257	-0.000455113	-0.00278667	-0.00361226	-0.00239766	-0.0129051
638	-0.000226279	-0.000135243	-0.000146973	-0.000461121	-0.000509494	-0.00134681	-0.000527082	4.92153e-05	-0.00229293	-0.00127636	-0.00049521	-0.00296536	-0.00378283	-0.0025303	-0.0134134
637	-0.000268596	-0.000180278	-0.00016687	-0.000513617	-0.000548613	-0.00145631	-0.000545308	4.46536e-06	-0.00241525	-0.00133743	-0.000523483	-0.00312478	-0.00402603	-0.00268964	-0.0139083
636	-0.00029743	-0.000227976	-0.000210235	-0.000552758	-0.000575863	-0.00152052	-0.000587583	-3.05739e-05	-0.00255013	-0.00144164	-0.000572249	-0.003246	-0.00423588	-0.00285363	-0.0144197
635	-0.000312086	-0.000286858	-0.00020238	-0.000612963	-0.000595792	-0.00158275	-0.000623902	-7.86394e-05	-0.00275347	-0.00152001	-0.00061527	-0.00338266	-0.00445218	-0.0030749	-0.0149609
634	-0.000347667	-0.000299257	-0.000217907	-0.000639046	-0.000636187	-0.00168765	-0.000698686	-0.000116772	-0.00291942	-0.0016404	-0.000666022	-0.00356141	-0.00474576	-0.00325649	-0.0155255
633	-0.000428578	-0.000364848	-0.000280708	-0.000693913	-0.000672094	-0.00183252	-0.000708326	-0.000172212	-0.00308234	-0.00174069	-0.000740409	-0.0037499	-0.00497909	-0.00350071	-0.0160767
632	-0.000466223	-0.00041353	-0.00030813	-0.000798633	-0.000715949	-0.0019165	-0.000765177	-0.000146927	-0.00322874	-0.00182773	-0.000812398	-0.00390904	-0.00523249	-0.00370156	-0.0166212
631	-0.000558605	-0.000492108	-0.000363883	-0.000876261	-0.000772384	-0.00207534	-0.000827654	-0.000186225	-0.00338866	-0.00194969	-0.000864363	-0.00413458	-0.00552473	-0.00399637	-0.0171995
630	-0.000620628	-0.000557208	-0.000369891	-0.000944996	-0.000866102	-0.00224966	-0.000872129	-0.00026737	-0.00354542	-0.00210647	-0.00090208	-0.00434398	-0.00582648	-0.00425455	-0.017786
629	-0.000676197	-0.000620877	-0.000427575	-0.000988324	-0.000927206	-0.00236662	-0.000935346	-0.000307978	-0.00380458	-0.00222137	-0.000977821	-0.00455237	-0.00614116	-0.00451209	-0.0183479
628	-0.000765014	-0.000668921	-0.00045831	-0.0010915	-0.00100158	-0.00251833	-0.0010303	-0.00033056	-0.00404305	-0.00233448	-0.00105005	-0.00482066	-0.00645215	-0.00475004	-0.0189555
627	-0.000833485	-0.000741975	-0.000535691	-0.00120242	-0.00107293	-0.00266905	-0.00106898	-0.000364608	-0.00427377	-0.00248328	-0.00110612	-0.00504371	-0.00677541	-0.00502955	-0.0195973
626	-0.000930413	-0.000769839	-0.00058869	-0.0013082	-0.00115499	-0.00281243	-0.00120805	-0.000431733	-0.00453776	-0.00268109	-0.00118035	-0.00528668	-0.00711883	-0.00537283	-0.0202313
625	-0.0010024	-0.000838288	-0.000650995	-0.00141916	-0.00121387	-0.00297494	-0.00131471	-0.000457991	-0.00478648	-0.00287551	-0.00128795	-0.00552394	-0.00746222	-0.00564799	-0.0208562
624	-0.00111015	-0.000951731	-0.000735238	-0.00154992	-0.00132479	-0.00316123	-0.00139002	-0.000483565	-0.00507419	-0.00308383	-0.00140269	-0.00578975	-0.00780643	-0.00595955	-0.021473
623	-0.00121598	-0.001057	-0.000792085	-0.00164895	-0.00142901	-0.00337653	-0.00150287	-0.00050508	-0.00535525	-0.00321431	-0.00150268	-0.00601659	-0.00817253	-0.00628978	-0.0221125
622	-0.00129687	-0.00115107	-0.000855224	-0.00178273	-0.00153922	-0.00358024	-0.00159419	-0.000564184	-0.0055629	-0.00340178	-0.00162125	-0.00623368	-0.00854808	-0.0066597	-0.0227342
621	-0.00139294	-0.00126332	-0.000905893	-0.00192624	-0.00168766	-0.00378515	-0.00170402	-0.000612031	-0.00586991	-0.00359383	-0.00172042	-0.0065304	-0.00889771	-0.00704477	-0.0233724
620	-0.00156549	-0.00136251	-0.000969173	-0.00206019	-0.00179373	-0.0040397	-0.00177378	-0.000635905	-0.0061362	-0.00378138	-0.00184627	-0.00678008	-0.00928618	-0.00744723	-0.024038
619	-0.00168873	-0.00151248	-0.00104745	-0.00221039	-0.00193307	-0.00430315	-0.00189514	-0.00066102	-0.00645621	-0.00399318	-0.00198281	-0.00703133	-0.00969399	-0.00782069	-0.024691
618	-0.00182855	-0.00165675	-0.0011225	-0.00237795	-0.002076	-0.00457245	-0.00199036	-0.000723958	-0.00677223	-0.00427245	-0.00212426	-0.0073211	-0.0100839	-0.00822042	-0.0253558
617	-0.00197097	-0.00179424	-0.00117869	-0.00253051	-0.00222098	-0.00483601	-0.00212656	-0.000774524	-0.00714658	-0.00452942	-0.00224549	-0.00761256	-0.0105418	-0.00864385	-0.0260051
616	-0.00213428	-0.0019369	-0.00125729	-0.00265859	-0.00236519	-0.00513897	-0.00227195	-0.000849299	-0.00747784	-0.00473769	-0.00238056	-0.00792138	-0.0109727	-0.00909107	-0.0266876
615	-0.00229999	-0.00209148	-0.00133589	-0.00281273	-0.00252201	-0.00534459	-0.00238992	-0.000918572	-0.00786311	-0.00505365	-0.00254687	-0.00826839	-0.0114279	-0.00953056	-0.0273821
614	-0.0024944	-0.00224204	-0.00141869	-0.00300016	-0.00268611	-0.00564681	-0.0025452	-0.00100463	-0.00823659	-0.00529204	-0.00272419	-0.00856177	-0.011871	-0.009996	-0.0280704
613	-0.00268303	-0.00240659	-0.00148749	-0.0031726	-0.00288726	-0.00594977	-0.00269349	-0.00109285	-0.00858258	-0.00557451	-0.00288869	-0.00889234	-0.0123318	-0.0104791	-0.0287827
612	-0.00288566	-0.00259649	-0.00161944	-0.00335035	-0.00308121	-0.00622931	-0.0028621	-0.00117501	-0.00895448	-0.00585498	-0.00310126	-0.00919558	-0.0128211	-0.0110377	-0.0294664
611	-0.00313861	-0.00281361	-0.00171808	-0.00354496	-0.00325021	-0.00655496	-0.0030744	-0.00125112	-0.00937177	-0.00612139	-0.00332614	-0.0095377	-0.0132904	-0.011573	-0.030113
610	-0.00336418	-0.00302681	-0.0018181	-0.0037801	-0.00345601	-0.00690306	-0.00324027	-0.00130722	-0.00980148	-0.00636253	-0.00355403	-0.00991443	-0.0137732	-0.0120961	-0.0307993
609	-0.00364247	-0.00324882	-0.00196663	-0.0040147	-0.00369483	-0.00730044	-0.00343862	-0.00142717	-0.0102296	-0.00665946	-0.00374965	-0.0102915	-0.0143078	-0.012671	-0.0314913
608	-0.0038524	-0.00347849	-0.00208617	-0.00423395	-0.00393753	-0.0076588	-0.0036541	-0.00153365	-0.0106527	-0.00696076	-0.00396681	-0.0106557	-0.0148405	-0.0132877	-0.0321691
607	-0.00405035	-0.00373195	-0.00222686	-0.00450796	-0.00415553	-0.00802753	-0.0038639	-0.00166223	-0.0110594	-0.00733902	-0.00420612	-0.011045	-0.0153894	-0.0138472	-0.0328555
606	-0.00432353	-0.00400854	-0.00236281	-0.00478561	-0.00437561	-0.00840688	-0.00408328	-0.00176383	-0.0115519	-0.0076568	-0.00442726	-0.0114457	-0.0159716	-0.0144059	-0.0335491
605	-0.00462476	-0.00427007	-0.00252569	-0.00509162	-0.00463995	-0.00882283	-0.00429179	-0.00191387	-0.0119891	-0.0080239	-0.00466598	-0.0117817	-0.0165394	-0.0149684	-0.0342444
604	-0.00489443	-0.0045889	-0.00268328	-0.00541948	-0.00491992	-0.00922526	-0.00454626	-0.00205743	-0.0124262	-0.00835443	-0.00494499	-0.0122105	-0.017115	-0.0155667	-0.0349201
603	-0.00524044	-0.00488926	-0.00286003	-0.00571686	-0.00521363	-0.00966673	-0.00482957	-0.00222862	-0.0128856	-0.00874637	-0.00521535	-0.0126355	-0.0176959	-0.0162126	-0.0356082
602	-0.00550961	-0.00519004	-0.00305887	-0.00606625	-0.00550256	-0.0100624	-0.00515767	-0.00239525	-0.0133876	-0.00912527	-0.00552043	-0.0130789	-0.0182968	-0.0168698	-0.0362712
601	-0.00586393	-0.00551729	-0.00323686	-0.00645212	-0.00578859	-0.0104907	-0.00542907	-0.00257184	-0.0138601	-0.00951405	-0.00585161	-0.013524	-0.0188844	-0.0175427	-0.03693
600	-0.00593141	-0.00571141	-0.0032029	-0.00671625	-0.00628494	-0.010492	-0.00550236	-0.00276222	-0.0140078	-0.00990461	-0.00624404	-0.0137103	-0.0192986	-0.0178318	-0.0372754
599	-0.00622695	-0.00606234	-0.00340001	-0.0070763	-0.00664075	-0.0110249	-0.00578302	-0.00294861	-0.0145193	-0.0103688	-0.00655754	-0.0141077	-0.0199089	-0.0184935	-0.0379459
598	-0.00663896	-0.00638395	-0.0035967	-0.00746257	-0.0069995	-0.0115275	-0.0061015	-0.0031658	-0.0149992	-0.0107814	-0.00689967	-0.0146144	-0.0205506	-0.0191828	-0.0385926
597	-0.00697373	-0.00678922	-0.00382373	-0.00782076	-0.0073654	-0.0120418	-0.00639578	-0.00335829	-0.0155374	-0.0112099	-0.00726751	-0.0151199	-0.0212177	-0.01989	-0.0392333
596	-0.00739418	-0.00718075	-0.00402536	-0.00824522	-0.00771736	-0.0126097	-0.00667308	-0.00357506	-0.016059	-0.0117065	-0.00766105	-0.0155596	-0.0218591	-0.020637	-0.0398183
595	-0.00779261	-0.00759652	-0.00425588	-0.00866376	-0.0081238	-0.0131439	-0.00703027	-0.00378584	-0.0165922	-0.0121729	-0.00803178	-0.0160501	-0.0225318	-0.0213765	-0.0404452
594	-0.00822323	-0.00804222	-0.00452214	-0.00908548	-0.00853457	-0.0136804	-0.00736966	-0.00403462	-0.0171121	-0.0126689	-0.00844989	-0.0165143	-0.0231693	-0.0220861	-0.0410293
593	-0.00867852	-0.00848397	-0.0047848	-0.00951543	-0.0089615	-0.0142332	-0.00774771	-0.00425142	-0.017611	-0.0131719	-0.00886262	-0.0170276	-0.0238703	-0.02284	-0.0416414
592	-0.00915551	-0.00896154	-0.00506637	-0.00998644	-0.00939138	-0.0148123	-0.00814802	-0.00446031	-0.0181447	-0.0136865	-0.0093358	-0.0175829	-0.0245764	-0.0235809	-0.0422267
591	-0.00966389	-0.0094386	-0.00537061	-0.0104701	-0.0098388	-0.0154073	-0.00853761	-0.00467695	-0.0186102	-0.0141906	-0.009804	-0.018073	-0.0252753	-0.0243502	-0.0427573
590	-0.0101991	-0.00996146	-0.0056578	-0.0109474	-0.0103631	-0.0159845	-0.00894474	-0.00490112	-0.019154	-0.0147634	-0.0103068	-0.0185975	-0.0260026	-0.0251312	-0.0433189
589	-0.0107082	-0.0104683	-0.00599184	-0.0114614	-0.0108825	-0.0165478	-0.00934199	-0.00513868	-0.0196857	-0.0153008	-0.0108179	-0.0191406	-0.0267111	-0.0259298	-0.0438591
588	-0.0112463	-0.0109765	-0.00631615	-0.0120396	-0.0114083	-0.0171836	-0.00981963	-0.00544792	-0.0202175	-0.0158657	-0.0113262	-0.0196833	-0.0274397	-0.0267447	-0.044396
587	-0.0117876	-0.0115006	-0.00666314	-0.0125761	-0.0119583	-0.0178059	-0.0102515	-0.00575547	-0.0207811	-0.0164593	-0.0118752	-0.0202592	-0.0281828	-0.0275636	-0.0448954
586	-0.0123763	-0.0120525	-0.00702129	-0.0131601	-0.0125445	-0.0184806	-0.0106915	-0.00607395	-0.0213478	-0.0170528	-0.0124051	-0.0208398	-0.0289019	-0.0284129	-0.0453668
585	-0.0129733	-0.0126486	-0.00740744	-0.0137499	-0.0131191	-0.0190892	-0.0111759	-0.00640177	-0.0219149	-0.0176578	-0.0130107	-0.0214418	-0.0296399	-0.0292221	-0.0458224
584	-0.0135939	-0.0132852	-0.00778782	-0.0143645	-0.0137047	-0.0197295	-0.0116511	-0.00675989	-0.0224826	-0.0182875	-0.013618	-0.021988	-0.0303726	-0.0300735	-0.0462388
583	-0.0142594	-0.0139314	-0.00820819	-0.0150176	-0.0143177	-0.020359	-0.0121696	-0.00709168	-0.0230228	-0.0189181	-0.0142117	-0.0226133	-0.0311331	-0.0309235	-0.0466614
582	-0.0148601	-0.0146119	-0.00863003	-0.0156814	-0.0149483	-0.0209886	-0.0127324	-0.00741944	-0.0235605	-0.0196013	-0.014841	-0.0231669	-0.0318827	-0.031762	-0.0470598
581	-0.0155778	-0.0152788	-0.00907283	-0.0163468	-0.0156087	-0.0216741	-0.0132587	-0.00777919	-0.0241436	-0.0202497	-0.0155004	-0.0237667	-0.0326057	-0.0325817	-0.0474337
580	-0.0162533	-0.0159719	-0.00953733	-0.0170225	-0.016296	-0.0223156	-0.0138288	-0.00815552	-0.0247306	-0.0208871	-0.0161439	-0.024426	-0.0333298	-0.0334023	-0.0478246
579	-0.0169856	-0.0166941	-0.0100265	-0.0177282	-0.0169879	-0.0229719	-0.0144003	-0.00857262	-0.0252906	-0.0215749	-0.0168773	-0.025097	-0.0340683	-0.0342479	-0.0481659
578	-0.0177023	-0.0174379	-0.0105246	-0.0184471	-0.0176637	-0.0236621	-0.0150288	-0.00898842	-0.0258787	-0.022262	-0.0175726	-0.025776	-0.0347975	-0.0350862	-0.048488
577	-0.0184214	-0.0182136	-0.0110747	-0.0192142	-0.0184136	-0.0244119	-0.0156114	-0.00942396	-0.0264555	-0.0229472	-0.0183116	-0.0264759	-0.0355047	-0.0358674	-0.0487891
576	-0.0191398	-0.0189642	-0.0116035	-0.0199893	-0.0191539	-0.0251065	-0.0162106	-0.00985909	-0.0270508	-0.0236438	-0.0190392	-0.0271392	-0.036205	-0.0366953	-0.0490521
575	-0.0198764	-0.0197593	-0.0121385	-0.0207733	-0.0199171	-0.0257393	-0.0168209	-0.010316	-0.0276459	-0.0243892	-0.0197817	-0.0277956	-0.0369045	-0.0375043	-0.049299
574	-0.0206332	-0.0205367	-0.0127327	-0.021564	-0.0206521	-0.026428	-0.0174786	-0.0107617	-0.0282465	-0.0251037	-0.0204896	-0.0284575	-0.0376113	-0.0382976	-0.049499
573	-0.0214322	-0.021387	-0.0133318	-0.0223822	-0.0214342	-0.0271692	-0.0181767	-0.0112433	-0.0287901	-0.0258788	-0.0212465	-0.0290813	-0.038298	-0.0390518	-0.0496886
572	-0.022261	-0.0222186	-0.0139495	-0.0231401	-0.022197	-0.0278585	-0.0188261	-0.0117193	-0.029408	-0.026616	-0.022028	-0.0297402	-0.038998	-0.0398206	-0.0498568
571	-0.0230439	-0.0230366	-0.0145834	-0.0239479	-0.023	-0.0286003	-0.0195115	-0.0122208	-0.0299439	-0.0273826	-0.0228107	-0.0304235	-0.0396506	-0.0405709	-0.0500155
570	-0.0238434	-0.0239036	-0.0152401	-0.0247447	-0.0238145	-0.0292954	-0.0202667	-0.0127965	-0.0305033	-0.0281515	-0.0236458	-0.0311188	-0.0403004	-0.0412717	-0.0501284
569	-0.0247221	-0.0247555	-0.0159166	-0.0255747	-0.0246377	-0.0300216	-0.0209547	-0.0133557	-0.0310733	-0.0288876	-0.0244605	-0.031784	-0.040927	-0.0419806	-0.0502424
568	-0.0255951	-0.0256092	-0.0166183	-0.0264061	-0.0254739	-0.0307375	-0.02169	-0.0138858	-0.0316351	-0.0296766	-0.0252978	-0.0325226	-0.0415545	-0.0426737	-0.0503384
567	-0.026472	-0.026467	-0.0173223	-0.0272565	-0.0263074	-0.0314362	-0.0224484	-0.014497	-0.0322463	-0.0304413	-0.0261606	-0.0332493	-0.0421839	-0.0433316	-0.0503721
566	-0.0273742	-0.0273267	-0.0180486	-0.0281248	-0.027178	-0.0321872	-0.0231927	-0.0151105	-0.0328275	-0.0311775	-0.027002	-0.0339618	-0.0427804	-0.0439634	-0.0503869
565	-0.028222	-0.0281922	-0.018775	-0.0290148	-0.0280269	-0.0328982	-0.0239529	-0.0157383	-0.0333704	-0.0319463	-0.0278203	-0.0346607	-0.0433492	-0.0445795	-0.0503977
564	-0.0290904	-0.0290697	-0.0195049	-0.0298936	-0.028872	-0.0335994	-0.0247325	-0.0163525	-0.0339097	-0.0327118	-0.0286889	-0.0353747	-0.043923	-0.0451376	-0.050369
563	-0.0299385	-0.0299428	-0.0202769	-0.0307721	-0.0297314	-0.0343015	-0.0255111	-0.016995	-0.034461	-0.033458	-0.0295321	-0.0360162	-0.0444544	-0.045671	-0.050324
562	-0.0308365	-0.0307881	-0.0210596	-0.0316479	-0.0306145	-0.0349444	-0.0262452	-0.0176598	-0.0349955	-0.034174	-0.0303783	-0.0367074	-0.0450038	-0.0461725	-0.0502783
561	-0.0317166	-0.0316455	-0.0218084	-0.0325107	-0.0314718	-0.0356198	-0.0270236	-0.0183421	-0.0355396	-0.0349096	-0.0312403	-0.037314	-0.0454827	-0.0466843	-0.0501788
560	-0.032599	-0.0325513	-0.0226234	-0.0333652	-0.0323478	-0.0362848	-0.0278661	-0.0190505	-0.0360629	-0.0356453	-0.0321122	-0.0379977	-0.0459643	-0.0471106	-0.0500754
559	-0.0334337	-0.0334168	-0.023463	-0.0342133	-0.0332006	-0.0369974	-0.0286424	-0.0197409	-0.0365832	-0.0363434	-0.0329575	-0.0386942	-0.04642	-0.0475307	-0.0499574
558	-0.0343253	-0.0343176	-0.0242857	-0.0350553	-0.0340364	-0.0376979	-0.0294901	-0.020499	-0.0371014	-0.0370681	-0.0337938	-0.0393732	-0.0468458	-0.0479304	-0.0498052
557	-0.0351708	-0.0351768	-0.0251184	-0.0358473	-0.0348757	-0.0383302	-0.0303064	-0.0212314	-0.0377044	-0.0377796	-0.0346416	-0.0400318	-0.0472153	-0.0483122	-0.0496246
556	-0.0359957	-0.0360114	-0.0259665	-0.0366721	-0.0357091	-0.0390072	-0.0311588	-0.021981	-0.0381817	-0.0384732	-0.0354437	-0.0406711	-0.0475699	-0.0486307	-0.0494195
555	-0.0368615	-0.0368608	-0.0268317	-0.0375053	-0.0365179	-0.0396073	-0.032015	-0.0227552	-0.038719	-0.0391574	-0.0362492	-0.0413231	-0.0479538	-0.0489341	-0.0492053
554	-0.0377063	-0.0376693	-0.0276938	-0.0383365	-0.0373195	-0.0401979	-0.0328499	-0.0234975	-0.0392182	-0.0398344	-0.037048	-0.0419153	-0.0482948	-0.049218	-0.0489854
553	-0.038507	-0.0384568	-0.0285672	-0.0391138	-0.0381267	-0.0408111	-0.0337004	-0.0242565	-0.0397254	-0.0405149	-0.0378569	-0.0425261	-0.0485965	-0.0494486	-0.0487325
552	-0.0392604	-0.039275	-0.0294197	-0.0398775	-0.0389064	-0.0414319	-0.0345268	-0.025052	-0.0402352	-0.0411453	-0.0386643	-0.0431257	-0.0489053	-0.0496496	-0.0484656
551	-0.039999	-0.0400575	-0.0302899	-0.040618	-0.0396936	-0.0420171	-0.0352952	-0.0258636	-0.040716	-0.0417654	-0.0394233	-0.0436878	-0.049148	-0.0498293	-0.0481902
550	-0.0407063	-0.0408668	-0.0311536	-0.0413329	-0.0404427	-0.042574	-0.0361268	-0.0267175	-0.0412596	-0.0424232	-0.0402048	-0.0442034	-0.0493431	-0.050012	-0.0479024
549	-0.0414318	-0.0416198	-0.0320451	-0.0420218	-0.041172	-0.0431199	-0.0369666	-0.0275289	-0.0417915	-0.0430126	-0.0409975	-0.0447018	-0.0495452	-0.0501381	-0.0476074
548	-0.0421324	-0.0423246	-0.0329263	-0.0427111	-0.0419149	-0.0436406	-0.0377929	-0.0283847	-0.0422593	-0.0435759	-0.0417135	-0.0452633	-0.0497223	-0.0502607	-0.0472862
547	-0.0428217	-0.0430168	-0.0337945	-0.0433822	-0.0426213	-0.0441431	-0.038582	-0.029225	-0.0427457	-0.0441236	-0.0423815	-0.0458085	-0.0498739	-0.0503051	-0.0469234
546	-0.0434397	-0.0436946	-0.034651	-0.0439986	-0.0433098	-0.0447183	-0.0393268	-0.0300562	-0.043204	-0.0446966	-0.0430304	-0.0462391	-0.0499915	-0.0503853	-0.0465409
545	-0.0440534	-0.0443378	-0.0355176	-0.0445976	-0.0439402	-0.0451899	-0.040123	-0.0309184	-0.0437108	-0.0452667	-0.0436677	-0.0467405	-0.0501352	-0.0503795	-0.046166
544	-0.0446737	-0.0449423	-0.0363822	-0.0451678	-0.0445381	-0.0456839	-0.0408769	-0.0317684	-0.0442053	-0.0457896	-0.0442861	-0.047145	-0.0502237	-0.0503683	-0.0457462
543	-0.0452846	-0.0455313	-0.0372308	-0.0457155	-0.0451129	-0.0461265	-0.0416702	-0.0326458	-0.0446606	-0.0463103	-0.044893	-0.0475342	-0.050284	-0.0503213	-0.0453395
542	-0.0458163	-0.046053	-0.0380431	-0.0462759	-0.0456768	-0.0465435	-0.0423613	-0.0335151	-0.045118	-0.0467821	-0.0454774	-0.0479161	-0.0503044	-0.05026	-0.0449473
541	-0.0463468	-0.0465682	-0.038858	-0.0467613	-0.0462165	-0.0469673	-0.0430162	-0.0343541	-0.0455226	-0.0472167	-0.0460286	-0.0482761	-0.0503389	-0.0501928	-0.0445229
540	-0.0468565	-0.0470608	-0.0396528	-0.0472648	-0.0467435	-0.0473058	-0.0436783	-0.0352014	-0.045957	-0.0476254	-0.0465713	-0.048644	-0.0503326	-0.0500607	-0.0440671
539	-0.0473108	-0.0475232	-0.0404197	-0.0476785	-0.0472341	-0.0477063	-0.0443095	-0.0360201	-0.0464103	-0.0479816	-0.0470665	-0.048929	-0.050255	-0.0499171	-0.0436152
538	-0.0477152	-0.0479634	-0.041179	-0.0480567	-0.047683	-0.0481039	-0.0449265	-0.0368594	-0.0468419	-0.0483099	-0.0475175	-0.0492024	-0.0502053	-0.0497817	-0.0431469
537	-0.0480902	-0.0483566	-0.0419112	-0.0484546	-0.0481069	-0.048422	-0.0454949	-0.0376971	-0.0472234	-0.0486452	-0.0479221	-0.0494571	-0.0501323	-0.0496106	-0.0426726
536	-0.0484576	-0.0487228	-0.0426156	-0.0488427	-0.0484785	-0.0487177	-0.0460473	-0.0385003	-0.0476125	-0.0489725	-0.0482792	-0.0496499	-0.0500098	-0.0493905	-0.042207
535	-0.0487698	-0.0490631	-0.0433244	-0.0491493	-0.0488262	-0.0490348	-0.0465769	-0.0392863	-0.0479897	-0.0492469	-0.0486268	-0.049785	-0.0498683	-0.0491769	-0.0417082
534	-0.049059	-0.0493252	-0.0440096	-0.0494461	-0.0491125	-0.0492822	-0.0470582	-0.0400499	-0.0482643	-0.049472	-0.0489187	-0.0500074	-0.0497049	-0.0488725	-0.0412101
533	-0.04933	-0.0495425	-0.0446284	-0.0496992	-0.0494085	-0.0495138	-0.047507	-0.0408197	-0.0485622	-0.0496842	-0.0491786	-0.0501854	-0.0494855	-0.0486138	-0.0406911
532	-0.0495771	-0.0497688	-0.0452546	-0.0499122	-0.0496294	-0.0497499	-0.0479271	-0.0415489	-0.0488647	-0.0498681	-0.0494448	-0.0502234	-0.0492581	-0.0483195	-0.0401706
531	-0.0497684	-0.0499318	-0.0458407	-0.0500612	-0.0498124	-0.0499594	-0.0483291	-0.0422717	-0.0491407	-0.0500433	-0.049674	-0.0502909	-0.0490066	-0.0480314	-0.0396461
530	-0.0499722	-0.050111	-0.046392	-0.0502215	-0.0499928	-0.0501185	-0.0487208	-0.042966	-0.0494019	-0.0501906	-0.0498769	-0.0503446	-0.0487768	-0.047703	-0.0391141
529	-0.0501481	-0.0502284	-0.0469312	-0.0503315	-0.0501344	-0.0502627	-0.0490481	-0.043606	-0.0496335	-0.0502619	-0.0500498	-0.0503309	-0.0484708	-0.0473623	-0.0385727
528	-0.0502397	-0.0503011	-0.0473983	-0.0503978	-0.0502382	-0.0503723	-0.049344	-0.044254	-0.0498112	-0.0502714	-0.0501367	-0.0503154	-0.0481624	-0.0470157	-0.0380561
527	-0.0503183	-0.0503312	-0.0478446	-0.0504706	-0.0503498	-0.0504548	-0.0495826	-0.0448655	-0.0500074	-0.0502745	-0.0502275	-0.0502765	-0.0478367	-0.0466571	-0.0375149
526	-0.0503647	-0.0503515	-0.0482396	-0.0504881	-0.0504202	-0.0505324	-0.0497702	-0.0454518	-0.0501184	-0.0502417	-0.0502816	-0.0502103	-0.0475085	-0.0462506	-0.0369421
525	-0.0503918	-0.0503255	-0.0486044	-0.0504683	-0.0504413	-0.0505953	-0.050008	-0.0460157	-0.0502062	-0.0501986	-0.0503283	-0.050125	-0.047151	-0.0458332	-0.036396
524	-0.0503166	-0.0503094	-0.0489566	-0.0504227	-0.0504458	-0.0506655	-0.0501585	-0.0465643	-0.0502878	-0.0501357	-0.050319	-0.0500283	-0.0467689	-0.0454721	-0.0358516
523	-0.0502936	-0.0502668	-0.0492497	-0.0503668	-0.0503891	-0.0506079	-0.0502725	-0.0470647	-0.0503385	-0.0500613	-0.0502805	-0.0498741	-0.0464073	-0.0450255	-0.035308
522	-0.0502626	-0.0501466	-0.049508	-0.0502966	-0.0502893	-0.050575	-0.0503612	-0.047509	-0.0503668	-0.0499249	-0.0502283	-0.0497034	-0.0459899	-0.0445971	-0.0347701
521	-0.0501773	-0.0500144	-0.04973	-0.0501627	-0.0501829	-0.0505379	-0.0504524	-0.0479225	-0.050403	-0.049785	-0.0500971	-0.049494	-0.0455722	-0.0441686	-0.0342266
520	-0.0499412	-0.0497064	-0.0499234	-0.0499348	-0.0499345	-0.050006	-0.0502801	-0.0483527	-0.0498749	-0.0495156	-0.0500402	-0.0493927	-0.044779	-0.0435574	-0.033396
519	-0.0498031	-0.049491	-0.050091	-0.0497271	-0.0498047	-0.0498587	-0.0502846	-0.0487192	-0.0498133	-0.0493524	-0.0499266	-0.0492214	-0.0443411	-0.0430883	-0.0328197
518	-0.0496371	-0.0492796	-0.0502022	-0.0495207	-0.0496303	-0.0497436	-0.050285	-0.0491147	-0.0497445	-0.0491384	-0.0497623	-0.0489429	-0.0439067	-0.042602	-0.0322709
517	-0.0494399	-0.0490423	-0.0502769	-0.0492806	-0.0494357	-0.0495717	-0.0502849	-0.0493726	-0.049639	-0.0488817	-0.0495683	-0.0486736	-0.0434284	-0.0420917	-0.0317251
516	-0.0491936	-0.0487852	-0.0503628	-0.0490208	-0.0492093	-0.049409	-0.050181	-0.0496005	-0.0494972	-0.04861	-0.049382	-0.0483558	-0.0430205	-0.0415557	-0.0311655
515	-0.0489709	-0.0485058	-0.0503769	-0.0487734	-0.0489381	-0.0491743	-0.0500778	-0.0498096	-0.0493539	-0.0483377	-0.0491168	-0.0480091	-0.04258	-0.0410424	-0.0306045
514	-0.0486712	-0.0481746	-0.0503669	-0.0484499	-0.0486718	-0.0489779	-0.0499247	-0.0499751	-0.049143	-0.0480049	-0.0488794	-0.0476337	-0.0420902	-0.0405222	-0.030055
513	-0.0484373	-0.0478153	-0.0503617	-0.0481523	-0.0483543	-0.0487435	-0.0497644	-0.0501039	-0.0489041	-0.0477304	-0.0485709	-0.0472495	-0.0415959	-0.0400215	-0.0294845
512	-0.0481365	-0.0474967	-0.0503043	-0.0478096	-0.0480796	-0.0485153	-0.0496497	-0.0501976	-0.0486919	-0.0474168	-0.0482893	-0.0468399	-0.0410866	-0.0395303	-0.0289345
511	-0.0478336	-0.0471427	-0.0501523	-0.0474235	-0.0477826	-0.0482603	-0.0495052	-0.0502854	-0.0484747	-0.0471086	-0.0479849	-0.0464458	-0.0405989	-0.0389806	-0.0283778
510	-0.0475302	-0.0467766	-0.0500535	-0.0470641	-0.0474259	-0.0480087	-0.0492814	-0.0503566	-0.0482273	-0.046748	-0.0476353	-0.0460048	-0.0401113	-0.0384793	-0.0278198
509	-0.0471524	-0.0463761	-0.0498881	-0.0466799	-0.0470531	-0.0477102	-0.0489898	-0.0503716	-0.0479697	-0.046384	-0.0472642	-0.0455676	-0.0395915	-0.0379514	-0.0272849
508	-0.0467639	-0.0459569	-0.0497006	-0.0462855	-0.0466904	-0.0474567	-0.0487778	-0.0503486	-0.0476944	-0.0460279	-0.0469043	-0.0451323	-0.0390967	-0.0374028	-0.0267529
507	-0.0463823	-0.0455433	-0.0494782	-0.0458974	-0.0462944	-0.0471852	-0.0484895	-0.0503346	-0.0473838	-0.045594	-0.0465043	-0.0447362	-0.0385239	-0.0368859	-0.0262231
506	-0.0459604	-0.0451342	-0.0492157	-0.045441	-0.0459132	-0.0468497	-0.0481839	-0.0502786	-0.0470987	-0.0451467	-0.0460687	-0.0443125	-0.0379973	-0.0363787	-0.025708
505	-0.045544	-0.0446938	-0.0489705	-0.0450029	-0.0455227	-0.0464775	-0.0478215	-0.0501501	-0.0467977	-0.0447015	-0.0456372	-0.0438081	-0.0374552	-0.0358484	-0.025177
504	-0.045112	-0.0442212	-0.0487244	-0.0445387	-0.0451058	-0.0461435	-0.0475017	-0.0500357	-0.0463958	-0.0442564	-0.0451934	-0.0433413	-0.0369461	-0.0352823	-0.0246262
503	-0.0447266	-0.0437477	-0.0484436	-0.0441051	-0.0446544	-0.0457877	-0.0471064	-0.04986	-0.0460272	-0.0438022	-0.0446938	-0.0427815	-0.0364072	-0.0347424	-0.0241559
502	-0.044274	-0.0432844	-0.0481487	-0.0436275	-0.0441984	-0.0454129	-0.0467463	-0.0496501	-0.0455999	-0.0433183	-0.0441967	-0.0423209	-0.0358445	-0.0342048	-0.0236264
501	-0.0438344	-0.0428014	-0.0477774	-0.0431186	-0.0437433	-0.0450306	-0.0463779	-0.049482	-0.045224	-0.0428162	-0.0437056	-0.0418192	-0.0352901	-0.0336699	-0.0231588
500	-0.0434428	-0.042277	-0.0473894	-0.0426601	-0.0432783	-0.0446035	-0.045988	-0.0492667	-0.0448533	-0.042336	-0.0432368	-0.0413273	-0.0346934	-0.033165	-0.0226791
499	-0.0429756	-0.0417701	-0.0470208	-0.0421637	-0.042819	-0.0442023	-0.0455468	-0.0490273	-0.0444109	-0.0418509	-0.0427242	-0.0408767	-0.0341148	-0.0326491	-0.0221922
498	-0.0424987	-0.0412599	-0.0466637	-0.041668	-0.0423357	-0.0437882	-0.0451116	-0.048795	-0.0439812	-0.0413697	-0.0422028	-0.0403741	-0.0335435	-0.0321447	-0.021684
497	-0.0420332	-0.0407218	-0.0462471	-0.0411411	-0.0418623	-0.0433586	-0.0447079	-0.048493	-0.043539	-0.0408197	-0.0417014	-0.0398712	-0.0329975	-0.0316414	-0.0211936
496	-0.0415712	-0.0401843	-0.0458143	-0.0405899	-0.0413554	-0.0428983	-0.0442317	-0.0481931	-0.0430833	-0.0403278	-0.0411613	-0.0393664	-0.0324447	-0.031115	-0.0207556
495	-0.0410995	-0.0396475	-0.0454094	-0.0400644	-0.0408352	-0.042459	-0.0437832	-0.047891	-0.0425934	-0.0397785	-0.04062	-0.0388232	-0.0318841	-0.0306074	-0.0202604
494	-0.0405996	-0.0390751	-0.0449435	-0.0395183	-0.0403333	-0.0419822	-0.0433422	-0.0475705	-0.0421091	-0.0392475	-0.0400828	-0.0383148	-0.0312976	-0.0300956	-0.0197829
493	-0.0401099	-0.0385379	-0.0444949	-0.0390112	-0.0398625	-0.0415282	-0.0429204	-0.0472259	-0.0416305	-0.0386517	-0.0395919	-0.0377967	-0.0307579	-0.0295964	-0.0193246
492	-0.0396313	-0.0379935	-0.0440331	-0.038498	-0.0393443	-0.0410622	-0.0423949	-0.0468622	-0.0411194	-0.0380852	-0.0390254	-0.0372753	-0.0302314	-0.0291142	-0.018876
491	-0.0391293	-0.0374345	-0.0435842	-0.0379289	-0.0388585	-0.0405863	-0.0419267	-0.0464676	-0.0406585	-0.0375375	-0.0384767	-0.0366781	-0.0297166	-0.0286393	-0.0184484
490	-0.0386743	-0.0368922	-0.0431451	-0.0373854	-0.03835	-0.0401215	-0.0414902	-0.0461242	-0.0401076	-0.0369974	-0.0379585	-0.0361522	-0.029187	-0.0281501	-0.017975
489	-0.0381623	-0.0363293	-0.0427067	-0.0368493	-0.0377943	-0.0396608	-0.0411134	-0.0456952	-0.0395624	-0.0364877	-0.0374404	-0.035625	-0.0286375	-0.0276332	-0.0175621
488	-0.0376581	-0.0358086	-0.0422027	-0.0362977	-0.0372562	-0.0392416	-0.0405777	-0.0453024	-0.0390759	-0.0359657	-0.0369213	-0.0350671	-0.0280626	-0.0271782	-0.0171616
487	-0.0371037	-0.0352687	-0.0417053	-0.0357473	-0.0367109	-0.0387896	-0.0401655	-0.0449252	-0.0385732	-0.0354626	-0.0363821	-0.0345633	-0.0275583	-0.0267041	-0.016706
486	-0.0365833	-0.0347314	-0.0411929	-0.035262	-0.0361834	-0.0383056	-0.0396489	-0.0445075	-0.0380947	-0.0349126	-0.0358343	-0.0340236	-0.0270143	-0.0262298	-0.0163256
485	-0.0361413	-0.034151	-0.0406864	-0.0347341	-0.0356947	-0.0378263	-0.0391066	-0.0440681	-0.0375672	-0.0344111	-0.0353047	-0.0334811	-0.0264875	-0.0258045	-0.0159009
484	-0.0356114	-0.033618	-0.0401662	-0.0341746	-0.0351654	-0.0373798	-0.0386038	-0.04365	-0.0370357	-0.0338667	-0.0347562	-0.032929	-0.0259822	-0.0253593	-0.0155115
483	-0.0351067	-0.033056	-0.0396909	-0.0336041	-0.0346498	-0.0369365	-0.0381236	-0.043209	-0.03651	-0.0332642	-0.0342325	-0.0323693	-0.025449	-0.0248984	-0.0151418
482	-0.0346108	-0.0324876	-0.0391717	-0.0330576	-0.034114	-0.0364537	-0.0376545	-0.0427436	-0.0360132	-0.0327395	-0.0336655	-0.0318403	-0.0249454	-0.0244004	-0.0148108
481	-0.0340309	-0.0319437	-0.038633	-0.0324989	-0.0335971	-0.036017	-0.0371526	-0.0423291	-0.0355556	-0.0322179	-0.0331405	-0.0313054	-0.02448	-0.0239487	-0.0144385
480	-0.033538	-0.0313847	-0.0381525	-0.0319593	-0.0330606	-0.0355852	-0.036681	-0.0418854	-0.0350683	-0.0316362	-0.0326291	-0.0307772	-0.0239749	-0.0234928	-0.0140698
479	-0.0330244	-0.0308302	-0.0376641	-0.0314259	-0.032547	-0.03509	-0.0362027	-0.0413836	-0.0346133	-0.0311038	-0.0320782	-0.0302376	-0.0234627	-0.0230391	-0.0137601
478	-0.0325034	-0.0303284	-0.037156	-0.0308831	-0.0320256	-0.0346217	-0.0357138	-0.0408722	-0.0341516	-0.0305867	-0.0315614	-0.0297608	-0.0230073	-0.0226095	-0.0134069
477	-0.0319918	-0.0298035	-0.0366267	-0.0303172	-0.0314526	-0.0341389	-0.0352435	-0.0403791	-0.03367	-0.0301153	-0.0309839	-0.0292776	-0.0225126	-0.0221629	-0.0130316
476	-0.0314219	-0.0292789	-0.0361432	-0.0297451	-0.030908	-0.0336304	-0.0348006	-0.039886	-0.0332204	-0.029623	-0.0304828	-0.0287612	-0.0220055	-0.0217323	-0.0127198
475	-0.0308778	-0.0287076	-0.0356193	-0.0291774	-0.0303676	-0.0331716	-0.0342837	-0.0393962	-0.0327082	-0.0291081	-0.0299427	-0.028268	-0.0215593	-0.0213083	-0.0124052
474	-0.0303247	-0.0281302	-0.0350571	-0.0286377	-0.0298324	-0.0327429	-0.0337692	-0.0388771	-0.0322869	-0.0286323	-0.0293812	-0.0276945	-0.0210907	-0.0208971	-0.0120883
473	-0.0298133	-0.0276016	-0.034516	-0.028069	-0.0293075	-0.0323477	-0.0332457	-0.0384216	-0.0318844	-0.028139	-0.0288394	-0.0272438	-0.0206488	-0.0204999	-0.0117424
472	-0.0292686	-0.0270209	-0.0339606	-0.0275291	-0.0288134	-0.0318716	-0.0328168	-0.037881	-0.0314156	-0.0276443	-0.0283051	-0.0267452	-0.0202098	-0.0201106	-0.0114493
471	-0.0287501	-0.0264626	-0.0334203	-0.0269683	-0.0282846	-0.0314098	-0.0322439	-0.0373635	-0.0309541	-0.0270834	-0.0277885	-0.0262576	-0.0197443	-0.0197316	-0.0111466
470	-0.0282772	-0.0258683	-0.0328749	-0.0263832	-0.0277439	-0.0309746	-0.03175	-0.0368431	-0.0305373	-0.0265621	-0.0272626	-0.025749	-0.0193141	-0.0193385	-0.0108572
469	-0.0276594	-0.0253004	-0.0323559	-0.0258467	-0.0271792	-0.0305017	-0.0312829	-0.0363227	-0.0301013	-0.0260705	-0.0267103	-0.0252267	-0.0189169	-0.0189793	-0.0105747
468	-0.0271226	-0.0247475	-0.0318313	-0.0252965	-0.0266601	-0.0300103	-0.0307886	-0.035756	-0.0296317	-0.0255909	-0.0261172	-0.0247016	-0.0184934	-0.0186359	-0.0102835
467	-0.0265985	-0.0241942	-0.0312586	-0.0247407	-0.0260953	-0.029506	-0.0302851	-0.0352254	-0.0291554	-0.025113	-0.0255443	-0.0242158	-0.0180901	-0.0182847	-0.0100096
466	-0.0260325	-0.0236623	-0.0306649	-0.0242294	-0.0255242	-0.0290555	-0.0297896	-0.0346799	-0.0286856	-0.0246693	-0.0250274	-0.0237033	-0.0176727	-0.0179602	-0.00970587
465	-0.0255852	-0.0231039	-0.0300931	-0.0237161	-0.0249637	-0.0285369	-0.0293294	-0.0341257	-0.0281746	-0.0241791	-0.0244902	-0.0232133	-0.0172563	-0.0176015	-0.00946723
464	-0.0250715	-0.0225915	-0.029463	-0.0231655	-0.0244111	-0.0280646	-0.0287751	-0.0335566	-0.0276846	-0.0237078	-0.0239008	-0.0227305	-0.0168502	-0.0173299	-0.00923411
463	-0.0245359	-0.0220778	-0.0288552	-0.0226418	-0.0238711	-0.027652	-0.0282604	-0.0330271	-0.0272568	-0.0232146	-0.0233708	-0.0222315	-0.0164775	-0.0170272	-0.00897634
462	-0.0240527	-0.0215029	-0.0282769	-0.0221265	-0.0233408	-0.0272825	-0.0277339	-0.032434	-0.0267811	-0.0227176	-0.0228263	-0.0216984	-0.0160804	-0.016726	-0.00878114
461	-0.0235357	-0.0209599	-0.0276989	-0.0216261	-0.0228193	-0.0268999	-0.0272133	-0.0318684	-0.0263428	-0.0222004	-0.0222455	-0.0211828	-0.0157268	-0.0164383	-0.00859536
460	-0.0230897	-0.0204029	-0.0270931	-0.0211278	-0.0223071	-0.0265465	-0.0267019	-0.0313182	-0.0258576	-0.0217346	-0.0216909	-0.0206962	-0.015385	-0.0161413	-0.00837335
459	-0.0225877	-0.0198953	-0.0265294	-0.0206325	-0.0217681	-0.0261596	-0.0262476	-0.0307581	-0.0254444	-0.0212978	-0.0211582	-0.0202201	-0.0150213	-0.0158544	-0.00814424
458	-0.0221335	-0.0193829	-0.0259561	-0.0201183	-0.021246	-0.0257744	-0.0257738	-0.0301632	-0.0250078	-0.0208039	-0.0206457	-0.0197953	-0.014654	-0.0155776	-0.00795149
457	-0.0216409	-0.0188448	-0.0253235	-0.0196096	-0.020735	-0.0253852	-0.0252555	-0.0295871	-0.0245165	-0.0203021	-0.020075	-0.0192624	-0.0143104	-0.0152923	-0.00777874
456	-0.0211483	-0.0183296	-0.0247085	-0.019107	-0.0202193	-0.0249938	-0.0247504	-0.0289948	-0.0240545	-0.0198281	-0.019541	-0.018819	-0.0139751	-0.0150381	-0.00757562
455	-0.0206967	-0.0178398	-0.0240875	-0.0186124	-0.0197219	-0.0246016	-0.0243295	-0.0284021	-0.0235685	-0.0194191	-0.0190167	-0.0184097	-0.0136441	-0.0147582	-0.00741345
454	-0.0201937	-0.01739	-0.0235142	-0.0180892	-0.0192475	-0.0242063	-0.0238233	-0.0277929	-0.0230637	-0.019024	-0.018502	-0.0179364	-0.0133125	-0.0145243	-0.00725533
453	-0.019774	-0.0169642	-0.0229291	-0.0176354	-0.0187326	-0.0238868	-0.023334	-0.0271769	-0.0226418	-0.0185988	-0.0180317	-0.0175582	-0.0129978	-0.0142493	-0.00711644
452	-0.0193044	-0.0165164	-0.0223091	-0.0171415	-0.0182494	-0.0235296	-0.0228572	-0.026598	-0.0222122	-0.0181367	-0.0175864	-0.0172189	-0.0127011	-0.013989	-0.00698345
451	-0.0188919	-0.0160663	-0.0217143	-0.016657	-0.0177946	-0.0232105	-0.0223975	-0.0259468	-0.0218242	-0.0177763	-0.017124	-0.0167762	-0.0124294	-0.0137449	-0.00682856
450	-0.0185207	-0.0156459	-0.0211485	-0.0161348	-0.0173492	-0.0228686	-0.0219123	-0.0253916	-0.0214269	-0.0173192	-0.0166904	-0.0163813	-0.0121513	-0.0135152	-0.00669947
449	-0.0180266	-0.0152491	-0.020577	-0.0156572	-0.0169349	-0.0225269	-0.0214131	-0.0247517	-0.021024	-0.0169302	-0.01621	-0.0160313	-0.0118877	-0.0132922	-0.00655886
448	-0.0175508	-0.0148079	-0.020004	-0.0152245	-0.0165313	-0.0221459	-0.020969	-0.0241777	-0.02061	-0.0165505	-0.0157677	-0.0156497	-0.0116186	-0.0129919	-0.00643735
447	-0.0171218	-0.0144042	-0.0194218	-0.0147651	-0.0160743	-0.0217955	-0.02048	-0.0235579	-0.0201361	-0.0161815	-0.0153635	-0.0153803	-0.0113915	-0.0127463	-0.00633993
446	-0.0167157	-0.0140883	-0.0188395	-0.0142905	-0.0156635	-0.0213991	-0.0199999	-0.0230006	-0.0197487	-0.0158177	-0.0149551	-0.0150203	-0.0111783	-0.0125221	-0.00624314
445	-0.0163399	-0.0136779	-0.0182826	-0.0138447	-0.0153045	-0.0210277	-0.0195808	-0.0224359	-0.0193371	-0.0154502	-0.0145618	-0.0147042	-0.0109057	-0.0123173	-0.00612792
444	-0.0159627	-0.01331	-0.0177333	-0.0134127	-0.0148813	-0.0206222	-0.0191389	-0.0218696	-0.0189627	-0.0150525	-0.0141602	-0.0143973	-0.0106975	-0.0121342	-0.00604725
443	-0.01555	-0.0129541	-0.0171706	-0.013006	-0.0145021	-0.0202909	-0.0187062	-0.021306	-0.0185328	-0.014644	-0.0138125	-0.0140841	-0.0104959	-0.0119644	-0.00599922
442	-0.0151624	-0.0126409	-0.0166693	-0.0126367	-0.0141183	-0.0199225	-0.0183181	-0.0207935	-0.0182215	-0.014341	-0.0134396	-0.0137641	-0.0102965	-0.0117779	-0.00594187
441	-0.0148288	-0.0123006	-0.0162355	-0.0122433	-0.0137804	-0.0195821	-0.0179507	-0.0203007	-0.0179021	-0.0140362	-0.013142	-0.0134404	-0.0101014	-0.0116316	-0.00589108
440	-0.0145542	-0.0120521	-0.0158347	-0.011903	-0.0134052	-0.0192727	-0.0176251	-0.0198522	-0.0176127	-0.0137059	-0.012814	-0.0131698	-0.00993838	-0.0114604	-0.00583091
439	-0.0143472	-0.0117976	-0.0154451	-0.0115635	-0.0130768	-0.0189895	-0.0172474	-0.0193927	-0.0173364	-0.0134246	-0.012495	-0.0128846	-0.00976889	-0.0113157	-0.00579146
438	-0.014075	-0.011533	-0.0150188	-0.0113105	-0.0127684	-0.0187523	-0.0170222	-0.0189522	-0.0170985	-0.0131479	-0.0121755	-0.0126713	-0.00960807	-0.0111696	-0.00576238
437	-0.0137981	-0.0112488	-0.0146188	-0.0109606	-0.0124874	-0.0184879	-0.0167305	-0.0185258	-0.0167769	-0.0128568	-0.0118731	-0.0124318	-0.00948696	-0.0110991	-0.00574057
436	-0.0136408	-0.0109922	-0.0143092	-0.0106957	-0.0122437	-0.0182855	-0.0164265	-0.0181397	-0.0164956	-0.0126446	-0.0115961	-0.0121603	-0.00938798	-0.0110207	-0.00571284
435	-0.0134406	-0.0108101	-0.0139276	-0.0104969	-0.01199	-0.0180382	-0.0161195	-0.017831	-0.0162778	-0.0124497	-0.0114051	-0.0120274	-0.00923714	-0.0109463	-0.00567862
434	-0.0132916	-0.0106334	-0.0135975	-0.0103164	-0.0118047	-0.0178389	-0.0159558	-0.0175423	-0.016065	-0.0122653	-0.0111645	-0.0119143	-0.00914305	-0.01093	-0.00571416
433	-0.013227	-0.0104691	-0.0132993	-0.0101363	-0.0115905	-0.0177153	-0.0157983	-0.0172588	-0.0158927	-0.012122	-0.0109874	-0.0117612	-0.00900973	-0.0109123	-0.00576896
432	-0.0131433	-0.010339	-0.013013	-0.00994664	-0.0113599	-0.0175544	-0.0156397	-0.0169753	-0.0157173	-0.0119471	-0.0108401	-0.0116003	-0.0089218	-0.0109667	-0.00577497
431	-0.0131308	-0.0101683	-0.0127805	-0.00975385	-0.0111986	-0.0174145	-0.0155178	-0.0167336	-0.0156696	-0.0118815	-0.0106199	-0.0113657	-0.00881731	-0.0110174	-0.00573409
430	-0.0130481	-0.00999129	-0.0125932	-0.00966441	-0.0110011	-0.0172619	-0.0154645	-0.0164826	-0.0155356	-0.0118017	-0.0104373	-0.0112581	-0.00873604	-0.0110927	-0.00573597
429	-0.0130261	-0.00986382	-0.0123889	-0.00951851	-0.0108338	-0.0171965	-0.0153604	-0.0162981	-0.0154807	-0.0117753	-0.0103462	-0.0111713	-0.00872434	-0.0111818	-0.00573215
428	-0.0129444	-0.00981538	-0.0121874	-0.00942661	-0.0107318	-0.0171773	-0.0153596	-0.0160955	-0.0153406	-0.0117889	-0.0101771	-0.0110059	-0.00863971	-0.0112728	-0.00574316
427	-0.0130396	-0.00974877	-0.0120145	-0.00939003	-0.0105767	-0.0170903	-0.0152911	-0.0158572	-0.0152931	-0.0117334	-0.0100459	-0.0109339	-0.00854875	-0.0113253	-0.0057137
426	-0.0130706	-0.00961454	-0.0118058	-0.00925249	-0.0104742	-0.017005	-0.0151502	-0.0156185	-0.0151816	-0.0116384	-0.00988966	-0.0108847	-0.00848185	-0.011377	-0.00568865
425	-0.0130741	-0.00957241	-0.0115815	-0.00918848	-0.0103469	-0.0168645	-0.0150105	-0.0153542	-0.0149992	-0.011545	-0.00970602	-0.0108592	-0.00843953	-0.0115095	-0.00566143
424	-0.0130529	-0.00945251	-0.0113413	-0.0090539	-0.0102205	-0.0166626	-0.0148638	-0.0150562	-0.0148322	-0.0114998	-0.00953491	-0.0107231	-0.00837794	-0.0116266	-0.00563692
423	-0.0129872	-0.00933749	-0.0111109	-0.00893964	-0.0100236	-0.0164652	-0.0146566	-0.0148008	-0.0145965	-0.0113685	-0.00931405	-0.0105426	-0.00830971	-0.0116936	-0.00559064
422	-0.0129384	-0.00917537	-0.0108634	-0.00881349	-0.00979432	-0.0162664	-0.0143628	-0.014512	-0.0144122	-0.0112821	-0.00914878	-0.0103757	-0.00824263	-0.0117614	-0.0055037
421	-0.0129117	-0.00901092	-0.0106116	-0.00872152	-0.00961885	-0.0159819	-0.0141607	-0.0141895	-0.0141688	-0.01117	-0.00895826	-0.0100512	-0.00807666	-0.0117474	-0.00541623
420	-0.0124426	-0.00862051	-0.0103023	-0.00864448	-0.00923642	-0.01474	-0.0135751	-0.0139907	-0.0131619	-0.0113952	-0.00875173	-0.0101844	-0.00758177	-0.0110541	-0.00505904
419	-0.0122707	-0.00834136	-0.0100814	-0.00850135	-0.0089353	-0.0144034	-0.0131666	-0.0135611	-0.0128284	-0.0111563	-0.00845573	-0.00979446	-0.00737372	-0.0109576	-0.00497086
418	-0.0119162	-0.00809262	-0.00967702	-0.00827881	-0.00863505	-0.014035	-0.0127087	-0.0130537	-0.012323	-0.0108457	-0.00813116	-0.00941194	-0.00713629	-0.0108227	-0.00491826
417	-0.0116941	-0.00780665	-0.00924407	-0.00800286	-0.00823892	-0.0135388	-0.0123173	-0.0125512	-0.0118949	-0.010456	-0.00777417	-0.00897172	-0.00682888	-0.0105958	-0.00478771
416	-0.0113706	-0.00751076	-0.00884438	-0.00773336	-0.00784683	-0.013032	-0.0117212	-0.0119448	-0.0114169	-0.0100553	-0.00743723	-0.00862318	-0.00650771	-0.0102989	-0.00460458
415	-0.0110362	-0.00723366	-0.00841535	-0.00736735	-0.00740871	-0.0123795	-0.011067	-0.0113475	-0.0110037	-0.00957853	-0.00700173	-0.00816285	-0.00625914	-0.00997461	-0.00447679
414	-0.0106213	-0.00691545	-0.00796451	-0.00699039	-0.00696522	-0.0118406	-0.0103555	-0.0106876	-0.0103383	-0.00903569	-0.00661973	-0.00778829	-0.00593604	-0.00968688	-0.00425482
413	-0.0100514	-0.00645528	-0.00752535	-0.00650667	-0.00648015	-0.011109	-0.00972741	-0.00995578	-0.00967626	-0.00839724	-0.00620278	-0.00741393	-0.00555933	-0.00931271	-0.00405858
412	-0.00961129	-0.00610187	-0.0070847	-0.00609045	-0.00597814	-0.0103029	-0.00898595	-0.00925674	-0.00902137	-0.00773291	-0.00580885	-0.0069465	-0.00517343	-0.00883807	-0.00381611
411	-0.00891898	-0.00561476	-0.00644835	-0.0055558	-0.00547994	-0.00950942	-0.00817209	-0.00854401	-0.00830149	-0.00706787	-0.00541715	-0.00638063	-0.00478128	-0.00829319	-0.00358456
410	-0.00829577	-0.00508512	-0.0058724	-0.00506721	-0.00498582	-0.00866902	-0.00734961	-0.00771787	-0.00735107	-0.00640996	-0.00496926	-0.00563827	-0.00437098	-0.00774799	-0.00328564
409	-0.00776417	-0.00461019	-0.00522845	-0.00445507	-0.00449414	-0.00766318	-0.00645298	-0.00689046	-0.00643694	-0.00567144	-0.00446405	-0.00503456	-0.00394122	-0.00717061	-0.00303502
408	-0.00707218	-0.00405996	-0.0045337	-0.00385686	-0.00382764	-0.00667095	-0.00567087	-0.00598276	-0.00567636	-0.00495177	-0.00386698	-0.00442693	-0.00342806	-0.00657699	-0.00274947
407	-0.006297	-0.00338067	-0.00385033	-0.00329376	-0.00326849	-0.00567756	-0.00477422	-0.00505512	-0.00470168	-0.00427165	-0.0032036	-0.00370756	-0.00296935	-0.00596463	-0.00246285
406	-0.00562673	-0.00268849	-0.00319271	-0.00270516	-0.00260966	-0.00459459	-0.00386618	-0.00411026	-0.00376649	-0.00348703	-0.00256911	-0.00310065	-0.00247542	-0.00532356	-0.00205809
405	-0.00487389	-0.00197479	-0.0024154	-0.00210865	-0.00192766	-0.0035485	-0.00296601	-0.00310835	-0.00277551	-0.00266864	-0.00197884	-0.00227484	-0.00194708	-0.0045824	-0.00163041
404	-0.00406247	-0.00134299	-0.00156591	-0.0014013	-0.00129521	-0.00236085	-0.00189982	-0.00209544	-0.00186951	-0.0017825	-0.00127473	-0.00151356	-0.00124734	-0.00383028	-0.00115652
403	-0.00321828	-0.000684226	-0.000786318	-0.000737306	-0.000635218	-0.00122473	-0.000996415	-0.00103788	-0.000908293	-0.000936827	-0.00064797	-0.00075422	-0.00068096	-0.00289361	-0.0005906
402	-0.00231502	-1.91707e-05	-2.52779e-05	3.89118e-06	2.44327e-05	6.85933e-06	-2.92058e-05	1.01647e-05	-3.41349e-06	2.38872e-05	2.30156e-05	-8.92833e-06	1.86264e-05	-0.00191507	4.59206e-06
401	-0.0014251	0.000738227	0.000791802	0.000762245	0.000743947	0.00120779	0.001022	0.00109945	0.0011691	0.000843772	0.000728291	0.000774165	0.000645467	-0.000974996	0.000602253
400	-0.000640413	0.00140212	0.00155754	0.00150629	0.00150119	0.00257555	0.00210957	0.00215252	0.0022726	0.00178651	0.00145043	0.00157669	0.0013291	-1.70859e-05	0.00120802
399	0.000308726	0.00224664	0.00237693	0.00227866	0.00218364	0.00382704	0.00306811	0.00333324	0.00349571	0.00270407	0.0022032	0.00236717	0.00206289	0.000938595	0.00197776
398	0.00119562	0.00308927	0.00323191	0.00306874	0.00301256	0.00528829	0.00411485	0.00442695	0.00471561	0.00362394	0.00304962	0.00321066	0.00286426	0.00205348	0.0026343
397	0.00209046	0.00391677	0.00411563	0.00383253	0.00378237	0.00666707	0.00523208	0.00553708	0.00590391	0.00451188	0.00385525	0.00419003	0.00370995	0.0032171	0.00338145
396	0.00311064	0.0047591	0.00505662	0.00471065	0.00460464	0.00795716	0.00620972	0.00667081	0.00713558	0.00552636	0.00470164	0.00512509	0.00454267	0.00434963	0.0041501
395	0.00398137	0.0055712	0.00591722	0.00549777	0.0054768	0.00938677	0.00713967	0.00788284	0.00837055	0.00650603	0.00561349	0.00611516	0.00539563	0.00553751	0.00496988
394	0.00503703	0.00645067	0.00680441	0.0063809	0.00639884	0.0108355	0.00820268	0.00909986	0.00954025	0.00771008	0.0064886	0.00698441	0.00635768	0.00674638	0.00583442
393	0.00611552	0.00745781	0.00777339	0.00729487	0.00732016	0.0123266	0.00923346	0.0103523	0.0106689	0.00866377	0.00741438	0.00806254	0.00732749	0.00804409	0.00673174
392	0.00715144	0.00834578	0.00872035	0.00821868	0.0082639	0.0136648	0.0104288	0.0115061	0.0120718	0.00973525	0.0083182	0.00906699	0.00833248	0.00937165	0.00769851
391	0.00825739	0.00928433	0.00970247	0.00914364	0.0092455	0.0151723	0.0115521	0.0127032	0.0133152	0.0109423	0.0092823	0.0100017	0.00940835	0.0108238	0.00870299
390	0.00948246	0.0103143	0.0107295	0.0100636	0.0102427	0.0165763	0.0127634	0.0139783	0.0146376	0.0121043	0.0102338	0.0110441	0.010438	0.0122455	0.00964292
389	0.0105591	0.0112733	0.0117741	0.0111212	0.0112862	0.0180181	0.0139176	0.0153845	0.0160189	0.0131303	0.011285	0.0121265	0.0115991	0.0136746	0.0106361
388	0.0116175	0.012354	0.0127698	0.0120549	0.0123839	0.0195293	0.0150156	0.0167167	0.0174477	0.0143054	0.0122456	0.0134453	0.0126152	0.0150914	0.0115809
387	0.0128432	0.0134125	0.0139119	0.013132	0.0134861	0.0209937	0.0162151	0.0179436	0.0187855	0.0155785	0.0133191	0.0144873	0.0137653	0.016563	0.0125768
386	0.013954	0.0145565	0.0150626	0.0141554	0.0146586	0.0224623	0.0174075	0.0191911	0.0201906	0.0166796	0.0143445	0.0156319	0.0148625	0.0179481	0.0136295
385	0.0151034	0.0156332	0.0161524	0.0152956	0.0157103	0.0238991	0.0185725	0.0203928	0.0214403	0.0179397	0.0154646	0.0168094	0.016033	0.0195164	0.0146162
384	0.0163675	0.0168879	0.0173414	0.0164128	0.0167844	0.0252287	0.0196681	0.0217322	0.0227794	0.0190226	0.0165386	0.0180433	0.0172196	0.0210473	0.0157083
383	0.0175264	0.0180502	0.018467	0.0174543	0.0179709	0.0266523	0.0207462	0.022992	0.0241277	0.0201625	0.0176233	0.0192843	0.0183848	0.0225658	0.0166392
382	0.0188286	0.0192271	0.0197004	0.0185322	0.0190297	0.0280239	0.0218034	0.0243377	0.0255089	0.0214078	0.0186304	0.0205156	0.0195329	0.0240331	0.0177594
381	0.0200494	0.0203264	0.0208178	0.0195376	0.0201195	0.0294433	0.0228497	0.0256825	0.0268061	0.0225893	0.019713	0.0215603	0.0206039	0.0254339	0.0188165
380	0.0211834	0.0215284	0.0219204	0.0205127	0.0211767	0.0307886	0.0239773	0.0270412	0.0281584	0.0236957	0.0208973	0.022723	0.0217749	0.0267964	0.0198894
379	0.0223947	0.0226791	0.0230474	0.021546	0.0222151	0.0320781	0.0251031	0.0282155	0.0294198	0.0248303	0.0219251	0.023923	0.022986	0.0281586	0.0209591
378	0.0234122	0.0237458	0.0241643	0.0224757	0.0231069	0.0332301	0.0260525	0.0295082	0.0307642	0.0257517	0.0229443	0.0250954	0.0240619	0.0294549	0.0220792
377	0.0244948	0.0247102	0.0251817	0.0234091	0.0239894	0.0343922	0.0269496	0.0307359	0.0320356	0.0268892	0.0239011	0.0261293	0.0251024	0.0306321	0.023134
376	0.0254323	0.025757	0.0260841	0.0243087	0.0248624	0.0354753	0.0277188	0.0319965	0.0332036	0.027857	0.0248888	0.0272587	0.0261995	0.0317091	0.0242123
375	0.0262858	0.0266836	0.0269946	0.0251802	0.0257029	0.0363245	0.0284172	0.0330828	0.034282	0.0288319	0.0258384	0.028337	0.0272022	0.0327357	0.0252183
374	0.0269953	0.027562	0.0278231	0.0261085	0.0264697	0.0372997	0.0289938	0.0340253	0.0354573	0.0297104	0.0267551	0.029428	0.028348	0.0337543	0.0263255
373	0.0278347	0.0283714	0.0286395	0.0268918	0.0271928	0.0382167	0.0294769	0.0348981	0.0364776	0.0307154	0.0275253	0.0303961	0.0292822	0.0345864	0.0273053
372	0.0287041	0.0291414	0.0293766	0.0276945	0.0278739	0.038906	0.02991	0.0357576	0.0372762	0.0315494	0.028295	0.0311237	0.0302789	0.0354294	0.0283927
371	0.0293464	0.0298972	0.0300432	0.0282641	0.0284281	0.0396236	0.0303509	0.0366656	0.0382383	0.0322845	0.0289932	0.0319593	0.0312377	0.0361334	0.0293089
370	0.0305877	0.0313197	0.0305831	0.0294296	0.0290757	0.0411967	0.0312545	0.0372159	0.0398468	0.0326917	0.0304982	0.0320806	0.0330635	0.0373406	0.0307403
369	0.0312039	0.0320689	0.0309538	0.0296451	0.029605	0.0415405	0.0315406	0.0378416	0.0403919	0.0334594	0.0312894	0.0329515	0.0338325	0.0377537	0.0313701
368	0.0310841	0.0325234	0.0314239	0.0301606	0.0302158	0.0415506	0.0315929	0.0383437	0.0410477	0.0338394	0.0319281	0.0337331	0.0344239	0.0380552	0.0321645
367	0.0312751	0.0328338	0.0317903	0.030453	0.0305059	0.0420404	0.0315998	0.0387119	0.0412745	0.034062	0.0324214	0.0343369	0.0350928	0.0385018	0.0330276
366	0.0315011	0.0331905	0.0320686	0.0306974	0.0307213	0.0421499	0.0315365	0.0390576	0.0414061	0.0344609	0.0328138	0.0345961	0.0355575	0.0389016	0.0336843
365	0.031628	0.0332369	0.0322584	0.0309145	0.0310147	0.0420111	0.0315235	0.0393831	0.0417499	0.0347894	0.0330364	0.0348545	0.0360748	0.0391873	0.0342405
364	0.0318749	0.0331898	0.0324283	0.0311388	0.0310998	0.0421348	0.0313964	0.0395579	0.0416189	0.0350352	0.0331885	0.0350908	0.0365241	0.0394553	0.0346312
363	0.0318326	0.0332809	0.032429	0.0314921	0.0312328	0.0419687	0.0313539	0.0397731	0.0414482	0.0351646	0.0333593	0.0351772	0.0367344	0.0394758	0.0350208
362	0.0317493	0.0333222	0.0323651	0.0314996	0.0312852	0.0417358	0.0310448	0.039815	0.0413758	0.0350283	0.0335771	0.0352282	0.0368901	0.0394399	0.0353662
361	0.0315059	0.0333024	0.0324608	0.0314362	0.0312389	0.0413643	0.0307069	0.0397849	0.0414933	0.0349274	0.0338176	0.0353969	0.0369629	0.0390953	0.0356259
360	0.0313524	0.0332382	0.0323701	0.0312169	0.0310502	0.0409151	0.0303423	0.0396804	0.04114	0.0349678	0.0339663	0.0353644	0.0370849	0.0390412	0.0358548
359	0.0310398	0.0330727	0.0322824	0.0310266	0.0308315	0.0406408	0.0301542	0.0396074	0.0410783	0.0346167	0.034239	0.035303	0.0373789	0.0387629	0.0359691
358	0.030726	0.0328529	0.0320375	0.0309167	0.0306599	0.0401912	0.0296584	0.0393036	0.0409338	0.0343122	0.0342476	0.0349148	0.0374148	0.0385315	0.0360279
357	0.0302932	0.0325778	0.0316126	0.0308991	0.030429	0.0395994	0.0293131	0.0390346	0.0404701	0.0339796	0.0341128	0.0348024	0.037107	0.0380052	0.0361377
356	0.0299943	0.032314	0.0311669	0.0306939	0.0300755	0.0389226	0.0288595	0.0388037	0.0401631	0.0335754	0.0338609	0.0344797	0.0369356	0.0376557	0.0361639
355	0.0295712	0.0318363	0.0306601	0.0303168	0.0296472	0.037973	0.0283486	0.0384185	0.0398762	0.0331905	0.0335618	0.0341527	0.0366655	0.0369123	0.0360366
354	0.029123	0.031312	0.0302085	0.0298609	0.0290585	0.0373019	0.0274708	0.0380794	0.0391923	0.0328459	0.0332377	0.033789	0.0363316	0.0363286	0.0359293
353	0.0284187	0.0308156	0.0297415	0.0293786	0.0285684	0.0363776	0.0267682	0.0375982	0.0387678	0.0322043	0.0330082	0.0333728	0.035928	0.0356213	0.0358215
352	0.0279013	0.0302824	0.0290083	0.028764	0.0278689	0.0354329	0.0260129	0.0368929	0.038166	0.0316006	0.0325542	0.0330386	0.0354922	0.0348102	0.0354961
351	0.0271747	0.0296547	0.0284283	0.0281446	0.0273495	0.0344375	0.0253892	0.0362155	0.0373341	0.0310247	0.0322575	0.0326666	0.0350822	0.0340321	0.0350419
350	0.026416	0.028903	0.0276589	0.0275532	0.0266361	0.0332048	0.0248096	0.0354007	0.036571	0.0303684	0.031864	0.0320819	0.0346367	0.0330194	0.0346825
349	0.0255682	0.0281537	0.026984	0.0267227	0.0259432	0.0322896	0.0240804	0.0345889	0.0355903	0.0295545	0.0315782	0.0314359	0.0338906	0.0319227	0.0342154
348	0.0246722	0.0275037	0.0261739	0.0260259	0.0250846	0.0313236	0.0231129	0.0338501	0.0347966	0.0285493	0.0312816	0.0309199	0.0333124	0.0308702	0.0336744
347	0.0238121	0.0267815	0.0254188	0.0249148	0.0242723	0.030224	0.0221836	0.0329027	0.0338187	0.0277375	0.030804	0.030282	0.0326886	0.0299395	0.0330957
346	0.0232868	0.0259344	0.0246721	0.0241205	0.0235585	0.0291199	0.021374	0.0319304	0.0331976	0.0268191	0.0301343	0.0296287	0.0319287	0.0287439	0.0324636
345	0.0224104	0.0250181	0.0236207	0.0233283	0.0228128	0.0275711	0.0203934	0.0309915	0.0320751	0.0261788	0.0294873	0.0286182	0.0311149	0.0275952	0.0317923
344	0.0214318	0.0241481	0.0226125	0.0224888	0.022073	0.02659	0.0195065	0.0299374	0.0310923	0.0252637	0.0286329	0.0279136	0.030263	0.0263538	0.0310288
343	0.020447	0.0234116	0.0215797	0.0215495	0.0212439	0.0254253	0.0183647	0.0288471	0.0303398	0.0243441	0.0277139	0.0269953	0.02926	0.0252592	0.0301929
342	0.0195861	0.0224667	0.0205516	0.0203919	0.0202903	0.0244647	0.017456	0.0278723	0.0292499	0.0234061	0.0268723	0.0261298	0.0284183	0.0239702	0.0292373
341	0.018619	0.0215339	0.0196161	0.0193312	0.0192774	0.0235351	0.0164814	0.0267316	0.0282456	0.0224001	0.0260686	0.0252543	0.027452	0.0228469	0.028354
340	0.0169877	0.0203938	0.0188417	0.0192291	0.0191965	0.0229402	0.0155579	0.0253081	0.026495	0.0207096	0.0255001	0.0242378	0.026984	0.0213942	0.028102
339	0.0157043	0.0194164	0.0176793	0.0182963	0.0184852	0.0216189	0.0148508	0.0240643	0.025211	0.0195225	0.0246615	0.0233547	0.0259921	0.0201519	0.0271317
338	0.0147067	0.018308	0.0165555	0.0171905	0.0174092	0.0202726	0.0138167	0.0229776	0.0243603	0.0183394	0.0238242	0.0223485	0.025036	0.0186911	0.0261643
337	0.0139449	0.0171763	0.0154583	0.0162232	0.0164402	0.0189889	0.0128597	0.021761	0.0231583	0.0173684	0.0228181	0.0212215	0.0239512	0.0175596	0.0250358
336	0.0128189	0.0163816	0.0144901	0.0151324	0.0155662	0.0177631	0.0117658	0.0206227	0.0215842	0.0163329	0.0218132	0.0201047	0.0228963	0.0164654	0.0239081
335	0.0120567	0.0152247	0.0134525	0.0140328	0.0146604	0.0165464	0.0106981	0.0192791	0.0204225	0.0152802	0.0208735	0.019063	0.0217817	0.0150589	0.0228258
334	0.0109783	0.0143324	0.0124963	0.0128313	0.0136531	0.0153681	0.0100417	0.0182907	0.0191822	0.0144158	0.0198936	0.0180247	0.0206381	0.0140273	0.0217438
333	0.00996868	0.0131406	0.0115576	0.0118356	0.0128524	0.0143172	0.00922606	0.0171386	0.0180941	0.0133276	0.0187681	0.0166371	0.0196605	0.0125835	0.0206358
332	0.00903088	0.0120624	0.0106088	0.0107025	0.0117761	0.0132863	0.00878269	0.0159746	0.016951	0.0120591	0.0178708	0.0155497	0.0186257	0.0114112	0.0195648
331	0.00813086	0.0110588	0.00969299	0.00975135	0.010728	0.0119645	0.00770151	0.0148698	0.0159338	0.011305	0.0170123	0.0143828	0.0174514	0.010272	0.0183712
330	0.00693464	0.0101511	0.00856663	0.00863603	0.00984344	0.0109007	0.00671851	0.0136788	0.0145819	0.0100507	0.0157589	0.0132754	0.0163012	0.00923797	0.0172554
329	0.0060632	0.0090115	0.00753819	0.00756917	0.0090616	0.00966298	0.00600736	0.0125863	0.0135381	0.00913895	0.014901	0.0123729	0.0152391	0.00815087	0.0162069
328	0.00550153	0.0079277	0.00651246	0.00656362	0.00805141	0.00867226	0.00527741	0.0116654	0.0125616	0.00831704	0.0139014	0.0118199	0.014196	0.00687719	0.0151134
327	0.00456665	0.00695848	0.00548945	0.00581618	0.00732573	0.00755527	0.00470113	0.0106876	0.0119057	0.00751025	0.0130217	0.0107831	0.0130932	0.00564164	0.0140766
326	0.00389253	0.00579343	0.00458354	0.0049164	0.00655007	0.00654745	0.00390872	0.00946716	0.0107608	0.00668371	0.0120328	0.00974864	0.0120975	0.00472491	0.013121
325	0.00311718	0.0048516	0.00377278	0.00413821	0.00565239	0.00564391	0.00334911	0.00841825	0.00962614	0.00577391	0.011108	0.00907251	0.0109739	0.00384373	0.0121424
324	0.00255259	0.003897	0.00293631	0.00331843	0.0049543	0.00476415	0.00291832	0.00743731	0.00857002	0.00499124	0.0103749	0.00805148	0.00987017	0.00300497	0.010908
323	0.00197976	0.00307649	0.00225537	0.00254307	0.00394721	0.00393991	0.00220284	0.00652994	0.00776766	0.00422986	0.00958232	0.00705508	0.00859207	0.00204418	0.0100419
322	0.00138069	0.0022089	0.00157801	0.00198721	0.00317915	0.00332486	0.00179454	0.00553631	0.00632461	0.00338144	0.00879299	0.00620427	0.00771255	0.00132039	0.0090639
321	0.000793368	0.00149494	0.000950879	0.00117607	0.00255233	0.00253236	0.00126337	0.00453294	0.00550393	0.00248083	0.0081052	0.00537696	0.00676822	0.000432374	0.00801133
320	0.000488794	0.000686869	0.000388629	0.000708025	0.00182748	0.00201129	0.00085505	0.00384169	0.00481875	0.00188907	0.0071654	0.00463474	0.00573584	-0.00022726	0.00708801
319	4.69633e-05	0.000322213	1.02398e-05	0.00022997	0.00133907	0.00153233	0.00058729	0.00316655	0.00404372	0.00112681	0.00643857	0.0035263	0.00487615	-0.000674014	0.00614302
318	0.000195872	-9.74199e-05	-0.000144941	-1.38089e-05	0.000930132	0.00111012	0.000280496	0.0024197	0.00338471	0.000748073	0.00563699	0.00272356	0.00414595	-0.00133151	0.00539286
317	0.000556517	7.58986e-06	1.00348e-05	-1.56596e-06	0.000439436	0.000548305	1.14452e-05	0.0018341	0.00245778	0.000287209	0.00486299	0.00225561	0.00313503	-0.00166937	0.00436926
316	0.000722894	0.000187808	0.000294833	0.000297348	8.05265e-05	0.000360392	-6.511e-05	0.00126679	0.00184299	-4.78794e-05	0.00401424	0.00161516	0.0022179	-0.00191921	0.00344317
315	0.001565	0.000788847	0.000737819	0.000567413	1.72063e-05	0.00012314	-9.92264e-05	0.000804425	0.000942188	-0.000360544	0.00322242	0.00121318	0.00151993	-0.0016557	0.00275281
314	0.00280683	0.00148758	0.00137468	0.00123391	-9.53889e-06	-2.4393e-06	0.000187897	0.000645067	0.000372991	-0.000236204	0.00275094	0.000808908	0.0010785	-0.00130159	0.00216701
313	0.00408138	0.0024612	0.00241685	0.00195857	-0.000229564	0.00026542	0.000326038	0.000583857	0.000150697	-0.000165416	0.00212972	0.000482951	0.000621228	-0.000777692	0.00170199
312	0.00547364	0.00375866	0.00368674	0.00288777	-5.36729e-05	0.00048396	0.000644799	0.000330392	1.26175e-06	-0.000165625	0.00205574	3.49437e-06	0.000413836	8.13122e-06	0.00110315
311	0.00711862	0.00510773	0.0049134	0.00389587	5.58574e-05	0.000967879	0.000971675	-3.92225e-06	-0.000110095	-9.00357e-06	0.00179049	0.000331383	0.000281935	0.000940497	0.000842293
310	0.0084093	0.00637916	0.00610689	0.00466044	0.000155625	0.0017245	0.00138817	5.21341e-06	3.91877e-05	0.000193625	0.00144337	0.000457601	-7.00039e-06	0.00194105	0.000683166
309	0.00971769	0.00741138	0.00707131	0.00540697	0.000267924	0.00232937	0.00165326	0.00010679	0.000360077	0.000445981	0.000988043	0.000627394	7.10217e-05	0.00265935	0.000345079
308	0.0108918	0.008643	0.00793937	0.00617007	0.000406468	0.00306424	0.00193351	3.51664e-05	0.000586879	0.00090866	0.000833764	0.000708608	0.00026687	0.00355518	0.000395751
307	0.0124336	0.0095306	0.008874	0.00702192	0.000649299	0.00342538	0.00244628	0.000171872	0.000759926	0.00135381	0.000342319	0.000884896	0.000394524	0.00446149	0.000208217
306	0.014121	0.0109123	0.0101434	0.00804559	0.000997267	0.00407023	0.00266582	0.000560781	0.00121863	0.0020192	-8.14443e-06	0.000549277	0.000476401	0.00545491	-1.71797e-06
305	0.0158792	0.0126441	0.0118262	0.0092292	0.00125139	0.00472679	0.00342976	0.00103867	0.00186839	0.00270066	-0.000307791	0.000417344	0.000735049	0.00666373	0.000303337
304	0.0180601	0.0145586	0.0139015	0.0104521	0.0020995	0.00561341	0.00414617	0.00161116	0.00268138	0.00290263	-2.88353e-05	0.00057756	0.00111482	0.00792434	6.7633e-05
303	0.0204466	0.0170465	0.0160771	0.0122621	0.00270967	0.00661177	0.00465792	0.00228722	0.00328758	0.00383651	-8.80765e-05	0.00122366	0.00127276	0.00960439	2.03878e-05
302	0.0231078	0.0200568	0.0189105	0.0149996	0.00337778	0.00762187	0.00591131	0.00279447	0.00399302	0.00474408	0.000107105	0.00183488	0.00126033	0.0116006	0.000134095
301	0.0264317	0.023892	0.0222489	0.0176754	0.00492545	0.00957192	0.00770785	0.00420324	0.00546955	0.00685789	0.000203156	0.00258481	0.00203999	0.0138224	0.000851646
300	0.0311843	0.0287782	0.0265435	0.0206684	0.00643242	0.0115764	0.00989275	0.00582132	0.00636787	0.00898519	0.000426991	0.00440405	0.00355776	0.0173109	0.00200519
299	0.0351075	0.0345756	0.0323353	0.0245571	0.00802389	0.0152527	0.0135753	0.00789743	0.00975521	0.0123797	0.00159207	0.00531489	0.00501643	0.0204104	0.00322871
298	0.0405194	0.0415249	0.0391958	0.0290566	0.0103002	0.0193567	0.0166645	0.0103865	0.0137119	0.0159458	0.00227001	0.00719872	0.00724642	0.0231036	0.00507933
297	0.0445999	0.0506932	0.046704	0.0330593	0.0136817	0.0254253	0.0213813	0.0147293	0.0205194	0.0184634	0.00467936	0.00937241	0.0114186	0.0266647	0.00833988
296	0.0501491	0.0618457	0.0560956	0.0368914	0.0175164	0.0372397	0.0269105	0.0179092	0.0304696	0.0227959	0.00602413	0.0119591	0.0159054	0.0288036	0.0135111
295	0.0548969	0.0730828	0.0646886	0.0365276	0.020089	0.05197	0.0341264	0.0218285	0.0452736	0.0257188	0.00966759	0.0130551	0.021944	0.030717	0.0201416
294	0.0550634	0.0821134	0.0704419	0.0337678	0.0220344	0.0684942	0.0417058	0.0250352	0.061565	0.0275432	0.015316	0.0152584	0.0274253	0.0298736	0.0254315
293	0.0533185	0.0903865	0.0766506	0.0267626	0.02427	0.0798718	0.047144	0.0255934	0.0825573	0.029091	0.0182688	0.0166876	0.0307963	0.0274615	0.0301497
292	0.0475523	0.091949	0.075397	0.0238497	0.0237599	0.0883108	0.0453844	0.0253264	0.093366	0.0271871	0.0188907	0.0170852	0.0337345	0.0250219	0.0324906
291	0.0442647	0.0920784	0.0780771	0.021142	0.0245263	0.0942745	0.0453824	0.0248307	0.102936	0.0267372	0.0210515	0.0163056	0.0350025	0.0234244	0.0356067
290	0.0405658	0.0938688	0.0803979	0.0201825	0.0243395	0.0988973	0.0439834	0.0239037	0.109027	0.0261848	0.02233	0.0159053	0.0346419	0.0226433	0.0358167
289	0.0421154	0.0935601	0.0824144	0.0197942	0.0238854	0.100325	0.0416601	0.0238397	0.112794	0.0264015	0.0237697	0.016702	0.0358331	0.0213955	0.0363998
288	0.0423337	0.0941976	0.0807855	0.0200957	0.0227697	0.100644	0.04263	0.0240984	0.115322	0.0262293	0.0244082	0.0166797	0.035894	0.0221005	0.0375184
287	0.0423406	0.0950664	0.0832459	0.0193464	0.0223387	0.10033	0.0450502	0.0246349	0.112814	0.0267763	0.0262006	0.01744	0.0362278	0.0198421	0.0376349
286	0.0415661	0.0936502	0.0847154	0.0195639	0.0221037	0.10337	0.0445966	0.023198	0.114227	0.0262746	0.026351	0.0180421	0.0385702	0.01939	0.0378848
285	0.0419502	0.0947172	0.0847364	0.0196008	0.02167	0.10468	0.044719	0.0225452	0.110269	0.0268532	0.0254064	0.0177244	0.0380134	0.0200384	0.0379156
284	0.042893	0.0958196	0.0870891	0.0205253	0.0214666	0.105197	0.0422393	0.0219337	0.1115	0.0269806	0.0245418	0.0165655	0.0383691	0.0210295	0.0378823
283	0.0438343	0.0981128	0.0866385	0.0202011	0.0212532	0.106594	0.0408199	0.0211159	0.112006	0.0261091	0.0245475	0.0167938	0.0385825	0.0227852	0.0370021
282	0.0461242	0.0982972	0.0914854	0.020448	0.0208584	0.111028	0.0391848	0.0213523	0.111175	0.0265543	0.0257476	0.0155648	0.0391768	0.0241603	0.0369253
281	0.0467628	0.0993491	0.0950667	0.0191691	0.0199133	0.111232	0.0436193	0.0217987	0.11435	0.0272953	0.0255488	0.0170556	0.0398863	0.0243111	0.0364811
280	0.0459499	0.101954	0.0963939	0.0191834	0.0204334	0.113753	0.046196	0.0216447	0.116884	0.0275478	0.0289959	0.0163725	0.0413089	0.0246411	0.0368051
279	0.0456356	0.103096	0.0989544	0.0198182	0.0216554	0.11658	0.0480962	0.0227025	0.114812	0.0262285	0.0293017	0.0161358	0.0417921	0.025107	0.0364656
278	0.0468599	0.107525	0.102474	0.0198767	0.022267	0.119653	0.0449959	0.0225971	0.119458	0.0245451	0.0294545	0.0163456	0.0423406	0.0246758	0.0372609
277	0.0461627	0.111195	0.105999	0.0201798	0.021891	0.12297	0.0455668	0.0239623	0.120124	0.0255728	0.0283704	0.0172595	0.0425973	0.0247165	0.0376043
276	0.0487742	0.11493	0.11431	0.022231	0.0204415	0.127629	0.0480366	0.0237929	0.121541	0.0263236	0.0288961	0.018631	0.0416738	0.0249104	0.0384478
275	0.0501142	0.12153	0.11546	0.0238444	0.0211004	0.132949	0.0495583	0.0253415	0.123415	0.0275319	0.0291169	0.019262	0.0433318	0.0236647	0.0376122
274	0.0511628	0.125894	0.121514	0.0242484	0.0210546	0.13944	0.0554481	0.0251304	0.128168	0.0265086	0.0302079	0.0203617	0.0443825	0.0246731	0.0381512
273	0.0510199	0.135776	0.128738	0.0250652	0.0219766	0.144371	0.0565854	0.0259396	0.132211	0.0294787	0.0309534	0.0204297	0.0450667	0.0252837	0.037787
272	0.0508356	0.14913	0.141634	0.0273826	0.0234631	0.154768	0.0587474	0.0241448	0.134833	0.0297813	0.0313333	0.0201042	0.0444626	0.0238261	0.0361526
271	0.0505999	0.164937	0.154673	0.0291435	0.024751	0.163311	0.0610126	0.0234828	0.145481	0.0308153	0.0298481	0.0181198	0.0449286	0.0265082	0.0364148
270	0.0509327	0.184804	0.167134	0.0272719	0.0249653	0.176027	0.0696425	0.0240322	0.158297	0.0314353	0.0301956	0.0168169	0.0441562	0.0281898	0.0358371

## Sheet: Figure 3 (a)
Time_KR2 WT	KR2 WT NaCl	KR2 WT NaCl + CCCP	KR2 WT CsCl	KR2 WT CsCl + CCCP	Time_KR2 P219T	KR2 P219T NaCl	KR2 P219T NaCl + CCCP	KR2 P219T CsCl	KR2 P219T CsCl + CCCP	Time_KR2 S254A	KR2 S254A NaCl	KR2 S254A NaCl + CCCP	KR2 S254A CsCl	KR2 S254A CsCl + CCCP	Time_KR2 P219T/S254A	KR2 P219T/S254A NaCl	KR2 P219T/S254A NaCl + CCCP	KR2 P219T/S254A CsCl	KR2 P219T/S254A CsCl + CCCP
-151	7.00074	7.00016	7.00015	6.99919	-150	7.00064	7.00019	7.00081	7.00117	-150	6.99931	7.00006	7.00053	6.99976	-149	6.99905	7.00047	7.00022	6.99986
-149	7.00068	7.00007	7.00015	7.00023	-148	7.00066	7.00025	7.00189	7.00124	-148	7.00029	7.00006	7.00059	6.99974	-147	7.00005	7.00147	7.00034	6.99986
-146	6.99963	7.00001	6.99916	7.00028	-146	7.00167	6.99933	7.00201	7.00131	-145	7.00026	7.00105	7.00065	6.99971	-144	7.00005	7.00047	7.00046	6.99986
-144	6.99959	6.99992	7.00017	7.00032	-143	7.00069	7.00041	7.00109	7.00142	-143	7.00023	7.00004	7.00174	6.9997	-141	7.00005	6.99947	7.00054	7.00086
-141	6.99955	6.99983	7.00017	7.00037	-140	7.00071	7.00047	7.00121	7.00153	-140	7.00019	7.00104	7.00183	6.99967	-139	7.00005	7.00047	7.00061	6.99986
-138	6.99949	7.00076	7.00118	7.00042	-138	7.00073	7.00052	7.00129	7.0006	-137	7.00017	7.00103	7.00089	7.00064	-137	7.00006	6.99847	6.99973	6.99986
-136	6.99944	7.0007	6.99918	6.99946	-136	7.00074	7.0006	7.00241	7.00068	-135	7.00014	6.99902	7.00096	7.00062	-134	7.00006	6.99947	6.99985	7.00087
-133	6.9994	7.00061	7.00019	6.99951	-133	7.00077	7.00068	7.00149	7.00079	-132	7.00011	7.00002	7.00105	7.0006	-131	7.00106	7.00047	6.99993	6.99987
-131	6.99936	6.99952	6.9992	6.99955	-130	7.00078	6.99974	7.00161	7.0009	-130	7.00007	7.00001	7.00114	7.00058	-129	7.00106	7.00047	7	6.99987
-128	7.00031	7.00046	7.0002	7.0006	-128	7.0008	6.99982	7.00073	7.00097	-127	7.00005	6.999	7.0012	6.99955	-127	7.00006	7.00046	7.00012	6.99987
-126	6.99925	7.0004	7.00021	7.00064	-125	7.00082	6.99987	7.00181	7.00108	-125	7.00002	7	7.00129	7.00053	-124	6.99906	7.00046	7.00024	6.99987
-123	6.99921	7.00031	7.00122	6.99969	-123	7.00084	7.00096	7.00089	7.00115	-122	6.99999	6.99999	7.00035	6.99951	-121	6.99907	6.99846	7.00032	6.99987
-121	7.00017	7.00022	7.00022	6.99973	-120	7.00085	7.00001	7.00101	7.00126	-120	6.99995	6.99998	7.00045	7.00049	-119	7.00007	7.00046	7.00039	6.99987
-118	7.00012	7.00016	7.00023	6.99978	-117	7.00087	7.00009	7.00113	7.00137	-117	6.99993	6.99998	7.00151	6.99946	-116	6.99907	7.00046	7.00051	6.99988
-116	7.00006	6.99907	7.00023	6.99981	-115	7.0009	6.99915	7.00121	7.00144	-115	6.99889	6.99997	7.0006	7.00044	-114	7.00007	6.99946	7.00063	6.99988
-113	7.00002	7.00001	7.00024	6.99987	-113	7.00091	7.00023	7.00133	7.00052	-112	6.99987	6.99996	7.00066	6.99942	-111	7.00107	6.99946	6.99971	6.99988
-110	7.00097	6.99992	7.00025	6.99992	-110	7.00093	7.00031	7.00141	7.00063	-110	6.99983	6.99996	6.99975	7.0004	-109	7.00008	7.00046	6.99982	6.99988
-108	6.99993	6.99986	6.99925	6.99996	-107	6.99995	7.00036	7.00053	7.00074	-107	6.99881	6.99995	6.99984	7.00037	-106	7.00008	7.00046	6.9999	6.99988
-106	6.99987	6.99976	7.00026	6.99999	-105	6.99997	7.00042	7.00061	7.00081	-105	7.00078	6.99894	6.99991	6.99935	-104	7.00008	7.00045	7.00002	6.99988
-103	6.99984	7.0007	6.99927	7.00005	-103	6.99898	6.9995	7.00073	7.00088	-102	7.00075	6.99994	6.99997	7.00033	-101	6.99908	7.00045	7.0001	7.00088
-100	6.99978	7.00061	7.00027	7.0011	-100	7.001	6.99958	7.00081	7.00099	-99	6.99972	6.99993	7.00006	6.9993	-98	7.00008	6.99845	7.00021	7.00089
-98	6.99974	7.00052	7.00028	6.99914	-97	7.00002	6.99964	7.00093	7.0011	-97	6.99968	6.99992	7.00015	6.99928	-96	7.00009	6.99945	7.00029	6.99989
-96	6.99968	7.00046	7.00029	6.99917	-95	7.00004	6.99969	7.00101	7.00017	-95	6.99966	6.99992	7.00121	6.99926	-94	7.00009	7.00045	7.00041	6.99989
-93	6.99963	7.0004	7.00029	7.00022	-93	7.00106	6.99977	7.00013	7.00125	-92	6.99963	6.99991	7.00027	6.99924	-91	6.99909	6.99945	6.99953	6.99989
-90	7.00059	7.00031	7.0003	7.00028	-90	7.00007	6.99985	7.00125	7.00036	-89	7.0006	6.9999	7.00037	6.99921	-88	7.00109	6.99945	6.9996	6.99989
-88	6.99955	7.00022	7.00031	7.00031	-87	7.00009	6.99991	7.00033	6.99947	-87	6.99956	6.9999	7.00046	7.00019	-86	7.00009	6.99945	7.00072	6.99989
-85	7.0005	7.00016	6.99831	7.00037	-85	7.00011	6.99999	7.00041	7.00054	-84	6.99854	6.99989	7.00052	7.00016	-84	7.00009	7.00045	6.9988	6.99989
-83	6.99944	6.99907	6.99932	7.0004	-82	7.00013	7.00004	7.00053	6.99965	-82	7.00051	6.99989	7.00061	7.00015	-81	6.9991	6.99844	6.99992	6.99989
-80	7.0004	7.00101	7.00032	6.99946	-80	7.00015	7.00013	6.99965	7.00072	-79	7.00048	6.99988	6.99967	7.00012	-78	7.0001	6.99944	6.99999	6.9989
-77	6.99935	6.99892	7.00033	6.99951	-77	6.99916	6.99918	7.00073	6.99983	-77	7.00044	6.99987	6.99877	7.0001	-76	7.0001	7.00144	7.00011	7.0009
-75	7.00031	6.99986	6.99934	7.00055	-75	7.00019	7.00026	6.99985	6.9999	-74	6.99942	6.99986	6.99983	7.00007	-73	6.9991	7.00044	7.00019	6.9999
-73	7.00025	6.99977	6.99934	7.00058	-72	7.0002	7.00032	6.99993	7.00001	-72	7.00038	7.00086	6.99992	7.00005	-71	6.9991	7.00044	7.00031	6.9999
-70	6.99921	6.9997	7.00035	6.99963	-70	6.99922	6.9994	7.00005	7.00009	-69	6.99936	6.99985	6.99998	7.00003	-68	6.99911	7.00044	6.99938	6.9999
-67	7.00016	6.99961	6.99936	6.99969	-67	6.99924	6.99945	7.00017	6.9992	-66	7.00032	6.99984	7.00007	7	-66	7.00011	7.00044	6.9995	6.9999
-65	6.99912	6.99955	6.99936	6.99872	-64	7.00026	6.99953	7.00025	7.00031	-64	7.0003	6.99984	7.00013	6.99998	-63	6.99911	6.99944	7.00058	6.9999
-63	7.00106	6.99946	7.00037	6.99976	-62	7.00028	6.99959	7.00033	6.99938	-62	7.00126	6.99983	7.00123	6.99996	-61	7.00011	6.99943	7.0007	6.9999
-60	7.00003	7.00037	6.99937	6.99981	-59	7.00029	6.99967	7.00045	7.00049	-59	7.00024	6.99983	7.00032	6.99994	-58	7.00111	7.00043	6.99977	6.99991
-57	6.99997	6.99931	7.00038	6.99987	-57	7.00031	6.99975	7.00056	7.00056	-56	7.0002	6.99982	7.00038	7.00091	-56	7.00111	6.99943	6.99989	6.99991
-55	6.99991	6.99925	7.00039	6.9999	-54	7.00033	6.99981	6.99964	6.99967	-54	6.99918	6.99981	6.99947	6.99989	-53	7.00012	7.00043	7.00001	6.99991
-53	6.99987	7.00016	6.99939	6.99994	-52	7.00035	6.99989	6.99872	7.00074	-52	7.00014	6.9998	6.99953	6.99987	-50	7.00012	7.00043	7.00109	6.99991
-50	7.00082	7.00007	7.0004	6.99999	-49	7.00037	6.99994	6.99984	6.99985	-49	7.00012	6.9998	7.00062	7.00085	-48	7.00012	7.00043	7.00017	6.99991
-47	7.00078	7.00001	6.99941	7.00005	-47	6.99939	7.00002	6.99996	6.99993	-46	7.00009	6.99979	6.99969	6.99982	-45	7.00012	7.00043	6.99928	6.99991
-45	6.99872	6.99992	6.99941	7.00108	-44	6.9994	6.99908	7.00004	6.99904	-44	7.00005	6.99978	6.99978	6.9998	-43	6.99912	6.99943	6.9994	6.99991
-43	6.99969	6.99986	7.00042	6.99912	-42	6.99943	7.00016	7.00012	7.00011	-42	7.00003	7.00078	6.99984	7.00078	-40	7.00113	7.00043	6.99948	6.99992
-40	6.99963	6.99977	6.99943	7.00017	-39	7.00044	6.99922	7.00024	7.00022	-39	6.99899	6.99977	6.99993	7.00076	-38	7.00013	6.99842	6.99959	6.99992
-37	7.00059	6.9997	7.00043	7.00022	-37	7.00046	7.0003	6.99936	6.99929	-36	6.99997	7.00077	7.00002	7.00073	-35	7.00013	7.00042	6.99967	6.99892
-35	6.99954	6.99961	6.99944	7.00026	-34	6.99948	7.00035	6.99944	7.0004	-34	6.99993	6.99976	7.00008	7.00071	-33	7.00013	7.00042	6.99979	6.99992
-32	7.0005	6.99955	6.99944	6.99931	-32	6.9995	6.99943	7.00056	6.99947	-31	6.99991	6.99975	7.00015	6.99968	-30	6.99913	7.00042	6.99991	6.99992
-30	6.99944	6.99946	7.00045	7.00035	-29	6.99951	7.00051	6.99964	7.00058	-29	6.99987	7.00074	7.00024	6.99967	-27	7.00014	6.99842	7.00098	6.99992
-27	7.0004	6.99937	7.00046	7.0004	-26	6.99953	6.99957	6.99976	6.99969	-26	6.99985	7.00074	7.00033	6.99964	-25	7.00014	7.00042	7.00006	6.99992
-24	6.99935	7.00031	6.99946	6.99946	-24	6.99956	6.99962	6.99984	6.99877	-23	6.99981	6.99973	7.00039	7.00061	-23	7.00014	6.99942	7.00018	6.99992
-22	7.00029	7.00125	7.00047	7.00049	-22	6.99957	7.00071	6.99996	6.99984	-21	7.00079	6.99973	6.99945	7.00059	-20	7.00014	7.00242	7.0003	7.00093
-20	7.00025	7.00016	7.00048	7.00053	-19	6.99959	6.99979	7.00004	6.99995	-19	7.00075	7.00072	7.00054	6.99958	-17	7.00114	6.99942	7.00237	7.00093
-17	7.00022	7.00207	7.00048	6.99958	-16	7.00061	7.00084	7.00016	7.00006	-16	7.00072	7.00071	6.99964	6.99955	-15	7.00114	7.00041	7.00145	6.99993
-14	7.00016	7.00001	7.00049	7.00063	-14	6.99963	7.00092	7.00128	7.00113	-13	7.00069	7.00071	6.9997	7.00052	-13	6.99915	7.00141	7.00157	7.00093
-12	7.0001	6.99995	7.00049	6.99967	-11	6.99964	7.00098	6.99936	7.00124	-11	7.00067	6.9987	6.99979	6.9995	-10	7.00015	6.99841	7.00069	7.00093
-10	7.00007	7.00086	7.0005	6.9997	-9	7.00066	7.00006	7.00044	7.00031	-9	6.99963	7.00069	6.99985	6.99949	-7	6.99915	7.00141	7.00276	6.99993
-7	7.00003	6.99977	6.99951	6.99976	-6	7.00068	7.00011	7.00056	7.00042	-6	6.9986	6.99968	6.99994	6.99946	-5	7.00015	6.99941	7.00084	6.99993
-4	6.99997	6.9997	6.99951	7.00081	-4	7.0007	7.0002	6.99968	7.0005	-3	6.99957	6.99968	7.00001	6.99943	-2	7.00015	7.00041	7.00096	6.99994
-2	6.99991	6.99964	6.99952	6.99985	-1	7.00072	6.99925	7.00076	6.99961	-1	6.99954	6.99967	7.0001	6.99841	0	6.99916	6.99841	7.00108	6.99894
1	7.00188	7.00955	6.99953	7.0009	1	6.99974	7.00233	6.99884	6.99868	2	7.00051	7.00167	6.99916	6.99939	3	7.00116	7.00241	7.00016	6.99894
3	7.01282	7.04446	6.99353	6.99894	4	7.00975	7.02041	6.99896	7.00179	4	7.01148	7.01566	6.99425	7.00037	5	7.00816	7.02441	6.99927	6.99994
6	7.03178	7.0884	6.98654	7.00199	7	7.02777	7.04547	6.99708	7.0049	7	7.02946	7.04065	6.98734	7.00234	8	7.01916	7.0574	6.99735	7.00294
8	7.05173	7.12531	6.97754	7.00203	9	7.04779	7.08252	6.99416	7.00697	9	7.04542	7.07764	6.9814	7.00132	10	7.03116	7.0894	6.99547	7.00394
11	7.07069	7.17325	6.96755	7.00008	11	7.06381	7.1226	6.99124	7.01004	12	7.0644	7.11664	6.97147	7.0003	13	7.04416	7.1304	6.99255	7.00394
13	7.08363	7.21916	6.95656	6.99912	14	7.08382	7.16169	6.98836	7.01215	14	7.08236	7.15763	6.96556	7.00028	16	7.05717	7.1694	6.98966	7.00595
16	7.09859	7.26107	6.94656	6.99717	17	7.10185	7.19174	6.98548	7.01326	17	7.10032	7.18863	6.95765	6.99925	18	7.06717	7.2074	6.98674	7.00495
18	7.11154	7.29901	6.93857	6.9952	19	7.11687	7.22979	6.98156	7.01434	19	7.1113	7.22762	6.94971	6.99823	20	7.07717	7.2394	6.98486	7.00595
21	7.12248	7.32795	6.93058	6.99326	21	7.12788	7.26388	6.97968	7.01441	22	7.12428	7.26461	6.94477	6.99621	23	7.08617	7.2754	6.98197	7.00595
24	7.13244	7.35986	6.92258	6.99131	24	7.1409	7.29896	6.97776	7.01552	25	7.13524	7.30361	6.93886	6.99518	26	7.09317	7.3094	6.98005	7.00595
26	7.14041	7.38777	6.91459	6.99035	27	7.15092	7.33201	6.97488	7.01463	27	7.14521	7.3386	6.93496	6.99416	28	7.09918	7.3434	6.97813	7.00595
29	7.14635	7.41371	6.9076	6.9884	29	7.16194	7.35607	6.97196	7.0147	30	7.15218	7.36359	6.92902	6.99313	30	7.10718	7.37139	6.97625	7.00695
31	7.15329	7.43264	6.9026	6.98844	31	7.16995	7.38415	6.97008	7.01377	32	7.15916	7.39259	6.92608	6.99211	33	7.11018	7.39539	6.97436	7.00595
34	7.15926	7.45255	6.89761	6.98749	34	7.17598	7.41023	6.96816	7.01388	35	7.16612	7.41858	6.92217	6.99109	36	7.11518	7.42139	6.97344	7.00596
36	7.16322	7.47046	6.89162	6.98653	37	7.18199	7.43428	6.96628	7.01399	37	7.17209	7.44457	6.91926	6.99107	38	7.11918	7.44739	6.97252	7.00596
39	7.16816	7.4844	6.88762	6.98558	39	7.18801	7.45237	6.96439	7.01307	40	7.17706	7.46357	6.91532	6.99004	40	7.12319	7.46939	6.97064	7.00496
41	7.17311	7.49731	6.88263	6.98461	42	7.19403	7.47342	6.96347	7.01218	42	7.18004	7.48556	6.91242	6.99002	43	7.12619	7.48739	6.96976	7.00496
44	7.17607	7.50525	6.87963	6.98367	44	7.19805	7.4925	6.96159	7.01225	45	7.185	7.50455	6.91048	6.989	46	7.12919	7.50439	6.96783	7.00496
47	7.17903	7.51416	6.87564	6.98272	47	7.20206	7.50956	6.95967	7.01136	47	7.18797	7.52255	6.90657	6.98798	48	7.13119	7.52239	6.96695	7.00496
49	7.18197	7.5211	6.87265	6.98276	50	7.20508	7.52464	6.95879	7.01047	50	7.19094	7.53754	6.90463	6.98695	51	7.13519	7.53839	6.96603	7.00496
51	7.18492	7.52601	6.87065	6.98279	52	7.20911	7.53669	6.95787	7.01054	52	7.19391	7.54853	6.90272	6.98693	53	7.13819	7.55338	6.96515	7.00396
54	7.18788	7.53095	6.86766	6.98185	54	7.21312	7.55077	6.95599	7.01061	55	7.19588	7.56253	6.90178	6.98691	56	7.1392	7.56438	6.96422	7.00397
57	7.19182	7.53486	6.86567	6.9819	57	7.21414	7.56186	6.95507	7.01072	58	7.19885	7.57352	6.89888	6.98688	58	7.1432	7.57838	6.96334	7.00497
59	7.19278	7.5388	6.86267	6.98194	60	7.21716	7.57191	6.95519	7.01083	60	7.20082	7.58451	6.89697	6.98686	61	7.1452	7.58838	6.96242	7.00397
61	7.19573	7.54171	6.85968	6.98197	62	7.22018	7.57897	6.95327	7.00891	62	7.20279	7.59051	6.89603	6.98684	63	7.1472	7.59838	6.96154	7.00397
64	7.19867	7.54364	6.85868	6.98202	64	7.22219	7.58905	6.95239	7.00898	65	7.20477	7.5995	6.89409	6.98582	66	7.1482	7.60738	6.96061	7.00397
67	7.20063	7.54555	6.85669	6.98208	67	7.22421	7.59613	6.95151	7.01009	68	7.20573	7.60749	6.89218	6.98579	69	7.15021	7.61438	6.95973	7.00297
69	7.2026	7.54646	6.8537	6.98111	70	7.22723	7.60318	6.95059	7.0092	70	7.20669	7.61349	6.89028	6.98577	71	7.15121	7.62138	6.95981	7.00397
71	7.20554	7.5474	6.8517	6.98115	72	7.22825	7.60927	6.94967	7.00927	72	7.20767	7.61848	6.88934	6.98475	73	7.15321	7.62838	6.95793	7.00197
74	7.20748	7.54731	6.85171	6.9802	75	7.23027	7.61532	6.94779	7.00938	75	7.20965	7.62347	6.88843	6.98473	76	7.15421	7.63337	6.95704	7.00298
77	7.20945	7.54725	6.84872	6.98026	77	7.23229	7.6194	6.94791	7.00945	78	7.21061	7.62747	6.88649	6.9857	79	7.15621	7.63837	6.95612	7.00298
79	7.21039	7.54816	6.84772	6.98029	80	7.2333	7.62446	6.94699	7.00856	80	7.21158	7.63046	6.88558	6.98468	81	7.15622	7.64437	6.95524	7.00298
82	7.21235	7.5481	6.84673	6.98035	82	7.23432	7.62854	6.94611	7.00764	83	7.21255	7.63445	6.88464	6.98465	84	7.15822	7.64837	6.95532	7.00298
84	7.2153	7.54801	6.84474	6.98038	85	7.23634	7.63159	6.94519	7.00775	85	7.21253	7.63645	6.88374	6.98364	86	7.16022	7.65337	6.95543	7.00298
87	7.21626	7.54795	6.84474	6.97943	87	7.23836	7.63467	6.94531	7.00782	88	7.21349	7.63944	6.8828	6.98361	89	7.16122	7.65537	6.95451	7.00298
90	7.2182	7.54586	6.84375	6.97949	90	7.23937	7.63773	6.94339	7.00793	90	7.21446	7.64143	6.88289	6.98359	91	7.16222	7.66037	6.95263	7.00298
92	7.22016	7.5468	6.84175	6.97952	92	7.2404	7.64081	6.94351	7.008	93	7.21443	7.64343	6.88095	6.98356	94	7.16422	7.66237	6.95271	7.00199
94	7.22111	7.54571	6.84076	6.97956	95	7.24042	7.64186	6.94359	7.00711	95	7.2154	7.64542	6.88004	6.98355	96	7.16223	7.66536	6.95282	7.00199
97	7.22307	7.54561	6.83977	6.97861	98	7.24243	7.64495	6.94271	7.00822	98	7.21537	7.64841	6.88013	6.98352	99	7.16623	7.66736	6.9509	7.00199
100	7.22501	7.54455	6.83978	6.97867	100	7.24445	7.64703	6.94183	7.00729	101	7.21634	7.64941	6.8792	6.98349	101	7.16723	7.66936	6.95102	7.00099
102	7.22596	7.54449	6.83778	6.9787	103	7.24547	7.64908	6.94191	7.0074	103	7.21631	7.6504	6.87829	6.98347	104	7.16923	7.67236	6.95114	7.00099
104	7.22792	7.5434	6.83779	6.97874	105	7.24649	7.65216	6.94099	7.00648	105	7.21728	7.65139	6.87735	6.98346	107	7.16923	7.67336	6.95021	7.00099
107	7.22788	7.54231	6.8368	6.97879	108	7.2485	7.65322	6.94111	7.00659	108	7.21725	7.65239	6.87644	6.98343	109	7.17124	7.67536	6.94929	7.00199
110	7.23082	7.54225	6.8368	6.97885	110	7.24853	7.6553	6.94023	7.00666	111	7.21722	7.65338	6.8765	6.9834	112	7.17224	7.67536	6.94941	7.001
112	7.23177	7.54119	6.83581	6.97888	113	7.24954	7.65535	6.93931	7.00677	113	7.21918	7.65337	6.87559	6.98138	114	7.17324	7.67736	6.94853	7.001
114	7.23273	7.5411	6.83481	6.97792	115	7.25056	7.65744	6.93939	7.00584	115	7.22016	7.65437	6.87566	6.98236	117	7.17324	7.67936	6.9486	7.001
117	7.23467	7.54001	6.83382	6.97697	118	7.25158	7.65849	6.93951	7.00595	118	7.21912	7.65536	6.87475	6.98134	119	7.17524	7.67735	6.94772	7.002
120	7.23564	7.53895	6.83283	6.97902	120	7.2526	7.65857	6.93763	7.00602	121	7.2201	7.65535	6.87381	6.98231	122	7.17524	7.67935	6.9478	7.001
122	7.23658	7.53786	6.83283	6.97806	123	7.25261	7.65963	6.93771	7.00613	123	7.22106	7.65635	6.8739	6.98229	124	7.17625	7.68035	6.94692	7.001
125	7.23754	7.5368	6.83184	6.97711	125	7.25464	7.66071	6.93779	7.00621	125	7.22204	7.65634	6.87296	6.98227	127	7.17825	7.68235	6.94699	7.002
127	7.23949	7.53571	6.83185	6.97815	128	7.25665	7.66179	6.93891	7.00532	128	7.223	7.65733	6.87305	6.98225	130	7.17925	7.68235	6.94711	7.001
130	7.23945	7.53661	6.83185	6.9782	131	7.25667	7.66284	6.93903	7.00643	131	7.22298	7.65633	6.87215	6.98322	132	7.18025	7.68235	6.94619	7.00101
132	7.24039	7.53555	6.83186	6.97824	133	7.25869	7.6639	6.9351	7.0055	133	7.22394	7.65732	6.87221	6.9812	134	7.17925	7.68235	6.94631	7.00101
135	7.24234	7.53449	6.83186	6.97829	135	7.25871	7.66298	6.93722	7.00757	136	7.22592	7.65731	6.87127	6.98317	137	7.18126	7.68335	6.94542	7.00101
137	7.2433	7.5334	6.82987	6.97733	138	7.26072	7.66406	6.9363	7.00668	138	7.22589	7.65731	6.87136	6.98116	140	7.18226	7.68335	6.9465	7.00101
140	7.24426	7.53231	6.82988	6.97738	141	7.26274	7.66412	6.93542	7.00679	141	7.22785	7.6573	6.87045	6.98013	142	7.18326	7.68434	6.94458	7.00101
143	7.2452	7.53025	6.82988	6.97743	143	7.26377	7.66417	6.9355	7.00586	144	7.22683	7.65729	6.87052	6.9801	144	7.18426	7.68234	6.9457	7.00001
145	7.24515	7.53019	6.82989	6.97747	145	7.26478	7.66425	6.93362	7.00594	146	7.2268	7.65629	6.87058	6.98008	147	7.18526	7.68034	6.94381	7.00101
147	7.24511	7.5291	6.8289	6.9775	148	7.2648	7.66333	6.9337	7.00605	148	7.22777	7.65728	6.86967	6.98007	150	7.18627	7.68234	6.94289	7.00102
150	7.24607	7.52201	6.8289	6.97756	151	7.26482	7.66239	6.93282	7.00616	151	7.22773	7.65628	6.86976	6.98104	152	7.18427	7.68234	6.94397	7.00002
153	7.24302	7.50995	6.82991	6.97661	153	7.26184	7.65547	6.93394	7.00623	154	7.22471	7.65027	6.87182	6.98101	154	7.18327	7.67434	6.94309	6.99902
155	7.23796	7.49589	6.83491	6.97865	156	7.25785	7.64153	6.93702	7.00534	156	7.21968	7.63826	6.87491	6.98299	157	7.18027	7.66034	6.9452	7.00102
158	7.23192	7.4768	6.83992	6.9817	158	7.24987	7.62261	6.9391	7.00641	159	7.21265	7.62025	6.87998	6.98597	160	7.17727	7.64334	6.94728	7.00202
160	7.22688	7.45771	6.84493	6.98374	161	7.24289	7.60166	6.93922	7.00652	161	7.20561	7.60225	6.88407	6.98695	162	7.16927	7.62434	6.94836	7.00202
163	7.21883	7.43965	6.84993	6.98679	164	7.23391	7.58574	6.94234	7.00763	164	7.19959	7.58624	6.88813	6.98892	165	7.16628	7.60633	6.95048	7.00102
165	7.21277	7.42558	6.85294	6.98883	166	7.22693	7.5658	6.94542	7.0067	166	7.19255	7.56823	6.89122	6.9899	167	7.16128	7.59233	6.95159	7.00202
168	7.20673	7.41049	6.85895	6.98988	168	7.22195	7.54688	6.94754	7.00678	169	7.18553	7.54923	6.89428	6.99188	170	7.15728	7.57233	6.95267	7.00203
170	7.20168	7.3944	6.86295	6.99192	171	7.21496	7.52996	6.94862	7.00689	171	7.17849	7.53222	6.89837	6.99286	172	7.15328	7.55733	6.95379	7.00303
173	7.19664	7.38134	6.86696	6.99297	174	7.20698	7.51602	6.95074	7.007	174	7.17246	7.51922	6.90047	6.99283	175	7.14928	7.53733	6.95587	7.00303
175	7.19158	7.36825	6.86997	6.994	176	7.202	7.50007	6.95182	7.00807	176	7.16743	7.50321	6.90353	6.99281	177	7.14529	7.52733	6.95598	7.00203
178	7.18653	7.35819	6.87397	6.99506	178	7.19802	7.48515	6.95394	7.00714	179	7.16241	7.4882	6.90659	6.99379	180	7.14229	7.51133	6.95806	7.00303
181	7.18349	7.3471	6.87598	6.99611	181	7.19303	7.47223	6.95502	7.00825	181	7.15837	7.47419	6.90868	6.99477	183	7.13829	7.49633	6.95918	7.00103
183	7.17945	7.33701	6.88098	6.99615	184	7.18706	7.45829	6.95514	7.00736	184	7.15334	7.46119	6.91077	6.99474	185	7.13529	7.48333	6.95926	7.00203
185	7.17639	7.32695	6.88299	6.99618	186	7.18308	7.44834	6.95722	7.00643	186	7.15031	7.45118	6.91283	6.99472	187	7.13329	7.47132	6.96037	7.00203
188	7.17134	7.31889	6.886	6.99724	188	7.17809	7.43742	6.95834	7.00751	189	7.14529	7.44018	6.9149	6.9947	190	7.12929	7.46132	6.96249	7.00204
191	7.1693	7.3108	6.888	6.99729	191	7.17511	7.42551	6.95942	7.00762	192	7.14226	7.42917	6.91699	6.99567	193	7.1253	7.44932	6.96257	7.00204
193	7.16626	7.30371	6.89101	6.99833	194	7.17113	7.41556	6.96054	7.00773	194	7.13822	7.41716	6.91808	6.99565	195	7.1253	7.43932	6.96265	7.00204
196	7.16321	7.29465	6.89402	6.99838	196	7.16715	7.40761	6.96162	7.0078	197	7.1332	7.41015	6.92114	6.99562	197	7.1223	7.42732	6.96476	7.00204
198	7.16015	7.28958	6.89502	6.99841	199	7.16416	7.3987	6.96274	7.00791	199	7.13117	7.40015	6.9222	6.99661	200	7.1203	7.41832	6.96488	7.00204
201	7.15611	7.28149	6.89803	6.99847	201	7.16119	7.38978	6.96286	7.00798	202	7.12714	7.39114	6.92429	6.99558	203	7.1183	7.41032	6.96596	7.00204
204	7.15507	7.2754	6.90004	6.99852	204	7.1572	7.38083	6.96394	7.00809	204	7.1251	7.38113	6.92539	6.99556	205	7.11531	7.40232	6.96608	7.00204
206	7.15202	7.26934	6.90204	6.99856	206	7.15522	7.37191	6.96406	7.00717	207	7.12208	7.37413	6.92745	6.99653	208	7.11331	7.39232	6.96715	7.00305
208	7.14996	7.26325	6.90405	6.99859	209	7.15124	7.36597	6.96514	7.00827	209	7.12005	7.36712	6.92954	6.99652	210	7.11231	7.38731	6.96727	7.00205
211	7.14692	7.25719	6.90605	6.99965	211	7.14926	7.35805	6.96726	7.00735	212	7.11602	7.36012	6.9296	6.99649	213	7.11031	7.37831	6.96835	7.00205
214	7.14487	7.2521	6.90806	6.9987	214	7.14727	7.35113	6.96734	7.00746	215	7.11398	7.35211	6.93169	6.99646	215	7.10731	7.37031	6.96947	7.00205
216	7.14283	7.24704	6.91007	7.00074	217	7.14329	7.34419	6.96746	7.00757	217	7.11196	7.3451	6.93279	6.99644	218	7.10732	7.36231	6.96954	7.00205
218	7.14077	7.24195	6.91207	6.99977	219	7.14132	7.33824	6.96854	7.00764	219	7.10892	7.34009	6.93485	6.99742	220	7.10332	7.35531	6.97066	7.00205
221	7.13973	7.23789	6.91408	6.99982	221	7.13833	7.33232	6.96866	7.00671	222	7.1059	7.33209	6.93591	6.9964	223	7.10232	7.35031	6.96974	7.00205
224	7.13768	7.2328	6.91509	7.00088	224	7.13635	7.3254	6.96978	7.00782	225	7.10486	7.32608	6.936	6.99637	226	7.10032	7.34131	6.97086	7.00206
226	7.13464	7.22774	6.91809	7.00091	227	7.13437	7.31946	6.96985	7.00693	227	7.10183	7.32107	6.93909	6.99735	228	7.09832	7.33531	6.97193	7.00206
228	7.13358	7.22365	6.9191	7.00095	229	7.13239	7.31451	6.97093	7.00701	229	7.1008	7.31507	6.94015	6.99733	230	7.09732	7.32931	6.97205	7.00206
231	7.13153	7.21855	6.92211	7.001	232	7.1294	7.30859	6.97205	7.00711	232	7.09878	7.31006	6.94125	6.99731	233	7.09533	7.3243	6.97313	7.00106
234	7.12949	7.21549	6.92311	7.00106	234	7.12742	7.30368	6.97217	7.00719	235	7.09674	7.30406	6.94231	6.99728	236	7.09433	7.3163	6.97425	7.00106
236	7.12743	7.2114	6.92412	7.00109	237	7.12544	7.29773	6.97225	7.0073	237	7.09371	7.29805	6.9434	6.99826	238	7.09233	7.3113	6.97436	7.00106
239	7.1264	7.20734	6.92612	7.00115	239	7.12346	7.29181	6.97433	7.00737	239	7.09168	7.29304	6.94446	6.99724	241	7.09033	7.3063	6.97444	7.00106
241	7.12534	7.20325	6.92713	7.00118	242	7.12148	7.28787	6.97445	7.00848	242	7.09066	7.28804	6.94555	6.99722	243	7.08933	7.3003	6.97656	7.00206
244	7.1223	7.20019	6.92814	7.00123	244	7.1195	7.28295	6.97457	7.00755	245	7.08862	7.28303	6.94761	6.99719	246	7.08734	7.2953	6.97664	7.00207
246	7.12125	7.1961	6.93014	7.00127	247	7.11751	7.279	6.97465	7.00666	247	7.08759	7.27902	6.94771	6.99717	248	7.08634	7.2923	6.97675	7.00107
249	7.12021	7.19304	6.93215	7.00232	249	7.11553	7.27308	6.97577	7.00674	250	7.08557	7.27402	6.94977	6.99814	251	7.08334	7.2853	6.97683	7.00207
251	7.11815	7.18995	6.93316	7.00236	252	7.11455	7.26914	6.97685	7.00785	252	7.08353	7.27101	6.95086	6.99713	253	7.08334	7.2803	6.97795	7.00107
254	7.11611	7.18586	6.93416	7.00141	255	7.11157	7.26422	6.97697	7.00795	255	7.08151	7.265	6.95195	6.9971	256	7.08234	7.27829	6.98003	7.00107
257	7.11506	7.1838	6.93517	7.00247	257	7.10958	7.26028	6.97705	7.00803	258	7.08047	7.26099	6.95301	6.99807	258	7.08135	7.27229	6.97914	7.00107
259	7.11402	7.17974	6.93717	7.0025	259	7.10861	7.25636	6.97817	7.0071	260	7.07845	7.25599	6.95407	6.99805	261	7.08035	7.26829	6.98026	7.00107
261	7.11196	7.17765	6.93718	7.00254	262	7.10763	7.25244	6.97825	7.00721	262	7.07741	7.25198	6.95417	6.99804	264	7.07935	7.26229	6.98034	7.00108
264	7.11093	7.17356	6.93919	7.00359	265	7.10464	7.24749	6.97937	7.00732	265	7.07539	7.24798	6.95626	6.99801	266	7.07835	7.25829	6.98042	7.00108
267	7.10887	7.17049	6.94019	7.00165	267	7.10366	7.24457	6.97949	7.00739	268	7.07435	7.24497	6.95632	6.99798	268	7.07635	7.25429	6.98153	7.00108
269	7.10781	7.16843	6.9412	7.00268	270	7.10168	7.23963	6.97957	7.0075	270	7.07333	7.24096	6.95741	6.99796	271	7.07535	7.25129	6.98165	7.00008
271	7.10677	7.16534	6.94221	7.00272	272	7.1007	7.23671	6.98065	7.00758	272	7.07129	7.23696	6.95947	6.99795	274	7.07436	7.24729	6.98173	7.00108
274	7.10574	7.16225	6.94321	7.00177	275	7.09971	7.23277	6.98077	7.00868	275	7.07026	7.23295	6.95957	6.99892	276	7.07336	7.24329	6.98181	7.00108
277	7.10368	7.16019	6.94522	7.00282	277	7.09674	7.22985	6.98089	7.00776	278	7.06923	7.23094	6.96063	6.99789	279	7.07236	7.23928	6.98292	7.00108
279	7.10262	7.15813	6.94522	7.00286	280	7.09575	7.2259	6.98097	7.00787	280	7.0672	7.22693	6.96072	6.99787	281	7.07136	7.23528	6.98404	7.00108
281	7.10059	7.15504	6.94623	7.00389	282	7.09477	7.22198	6.98205	7.00794	282	7.06517	7.22193	6.96178	6.99786	284	7.06936	7.23228	6.98412	7.00109
284	7.10053	7.15295	6.94724	7.00395	285	7.09279	7.21906	6.98217	7.00805	285	7.06514	7.21992	6.96287	6.99783	286	7.06937	7.22828	6.98424	7.00109
287	7.09849	7.15089	6.94924	7.004	288	7.09181	7.21512	6.98329	7.00816	288	7.06311	7.21692	6.96396	6.9988	289	7.06837	7.22428	6.98432	7.00109
289	7.09844	7.1478	6.94925	7.00404	290	7.08983	7.21317	6.98337	7.00723	290	7.06308	7.21291	6.96403	6.99778	291	7.06737	7.22128	6.98643	7.00109
292	7.09638	7.14574	6.95026	7.00309	292	7.08885	7.20926	6.98345	7.00931	293	7.06105	7.2099	6.96509	6.99876	294	7.06637	7.21628	6.98651	7.00009
294	7.09534	7.14365	6.95226	7.00413	295	7.08786	7.20534	6.98457	7.00742	295	7.05902	7.2059	6.96618	6.99774	297	7.06537	7.21428	6.98563	7.00109
297	7.0943	7.14156	6.95227	7.00418	298	7.08688	7.20339	6.98469	7.00752	298	7.05799	7.20489	6.96627	6.99771	299	7.06538	7.21127	6.98671	7.00109
299	7.09325		6.95428	7.00422	300	7.0849	7.20045	6.98477	7.0086	300	7.05796	7.20088	6.96733	6.99769	301	7.06338	7.20827	6.98682	7.00109

## Sheet: Figure 3 (b)
Protein	Na+ pump	H+ pump
KR2 WT	1	-0.22
KR2 P219T	1.195	-0.099
KR2 S254A	0.884	-0.174
KR2 P219T/S254A	1.009	-0.068

## Sheet: Figure 4 (a)-(d)
Wavenumber	KR2 WT in H2O	KR2 WT in D2O	KR2 P219T in H2O	KR2 P219T in D2O	KR2 S254A in H2O	KR2 S254A in D2O	KR2 P219T/S254A in H2O	KR2 P219T/S254A in D2O
1800.76	-6.66481e-07	4.18253e-07	-8.84601e-05	-7.31508e-05	-0.00019438	-0.000211101	-0.000146205	-0.000119541
1799.8	-1.40347e-09	-5.09078e-08	-9.05641e-05	-7.40017e-05	-0.000199894	-0.000209273	-0.000145684	-0.000123056
1798.84	7.89285e-08	-4.79183e-07	-9.46892e-05	-7.56664e-05	-0.000199612	-0.000211206	-0.000148387	-0.000127345
1797.87	-9.13926e-08	-1.47367e-06	-9.44669e-05	-7.647e-05	-0.000201733	-0.000211637	-0.000148175	-0.000128458
1796.91	6.57258e-07	-2.29595e-06	-9.1844e-05	-7.6883e-05	-0.000202981	-0.000211155	-0.000142372	-0.000127086
1795.94	6.92378e-08	-2.04278e-06	-8.95502e-05	-7.65611e-05	-0.000198123	-0.000210555	-0.000138771	-0.000124137
1794.98	-7.69369e-07	-2.01139e-06	-8.76674e-05	-7.654e-05	-0.000198847	-0.000209732	-0.000140784	-0.000122281
1794.01	-6.25212e-08	-1.7336e-06	-8.53163e-05	-7.638e-05	-0.000196979	-0.000207143	-0.000144956	-0.000122779
1793.05	1.81392e-06	-1.01271e-06	-8.50292e-05	-7.53885e-05	-0.00019609	-0.000205679	-0.000146552	-0.000123732
1792.08	2.60434e-06	-8.33576e-07	-8.68213e-05	-7.50434e-05	-0.000197766	-0.000208251	-0.000149801	-0.000122706
1791.12	1.7657e-06	-9.33364e-07	-8.64303e-05	-7.48053e-05	-0.000192445	-0.000207117	-0.00015318	-0.000122005
1790.16	4.25853e-07	-1.14002e-06	-8.69114e-05	-7.41747e-05	-0.000191554	-0.000204702	-0.000145173	-0.00012322
1789.19	-1.33173e-06	-1.21518e-06	-8.67723e-05	-7.4472e-05	-0.000196567	-0.000204764	-0.000138011	-0.000122603
1788.23	-3.25635e-06	-1.64345e-06	-8.65863e-05	-7.53143e-05	-0.000194476	-0.000208149	-0.000145052	-0.000124104
1787.26	-3.8026e-06	-2.88419e-06	-8.66223e-05	-7.54436e-05	-0.000188619	-0.000209955	-0.000149342	-0.000125231
1786.3	-3.51342e-06	-3.87884e-06	-8.54202e-05	-7.54375e-05	-0.000191646	-0.000208079	-0.00014482	-0.000124071
1785.33	-2.43061e-06	-3.4042e-06	-8.62731e-05	-7.55642e-05	-0.000195808	-0.000207149	-0.000142486	-0.000121755
1784.37	-3.51987e-06	-3.77487e-06	-8.57822e-05	-7.59561e-05	-0.000190978	-0.000207555	-0.000146982	-0.000122976
1783.4	-2.72945e-06	-5.30305e-06	-8.49095e-05	-7.5958e-05	-0.000189393	-0.000208994	-0.000154942	-0.000125806
1782.44	-9.36582e-07	-5.35359e-06	-8.57062e-05	-7.61525e-05	-0.000193911	-0.000208951	-0.000150257	-0.00012355
1781.47	-5.63861e-07	-4.44391e-06	-8.78774e-05	-7.73649e-05	-0.000192818	-0.000208924	-0.000141912	-0.000122046
1780.51	1.35432e-06	-3.39454e-06	-8.92979e-05	-7.74438e-05	-0.000188628	-0.000211595	-0.000141476	-0.000124428
1779.55	1.43465e-06	-1.49987e-06	-8.75115e-05	-7.54781e-05	-0.000186773	-0.000210757	-0.000147556	-0.000126628
1778.58	1.22256e-06	-6.06461e-07	-8.30203e-05	-7.29099e-05	-0.000185992	-0.000207442	-0.000146807	-0.000124888
1777.62	4.0597e-06	3.60672e-07	-8.13424e-05	-7.10092e-05	-0.000186761	-0.000208375	-0.000143945	-0.000121636
1776.65	7.06393e-06	1.74643e-06	-7.98384e-05	-7.08138e-05	-0.000186887	-0.000207751	-0.000147107	-0.000119941
1775.69	4.09502e-06	2.24584e-06	-8.05466e-05	-7.10774e-05	-0.000188131	-0.000209247	-0.000149032	-0.000118088
1774.72	1.37677e-06	2.12948e-06	-8.14366e-05	-7.12356e-05	-0.000188414	-0.00021003	-0.000146554	-0.000118612
1773.76	5.75937e-06	2.65352e-06	-7.77419e-05	-7.26129e-05	-0.000184898	-0.000208196	-0.000137387	-0.000120218
1772.79	7.5105e-06	2.2745e-06	-7.85366e-05	-7.46092e-05	-0.000181403	-0.00020796	-0.000137971	-0.000119804
1771.83	7.5908e-06	-2.139e-07	-8.14858e-05	-7.58065e-05	-0.000179033	-0.000205475	-0.000141306	-0.000119173
1770.86	8.38122e-06	-9.70506e-07	-8.41278e-05	-7.73964e-05	-0.000178642	-0.00020809	-0.000143193	-0.000120874
1769.9	8.33621e-06	-1.01717e-07	-8.57527e-05	-7.81459e-05	-0.000178092	-0.000211696	-0.000140854	-0.000123221
1768.94	1.00456e-05	1.99816e-06	-8.69959e-05	-7.72604e-05	-0.000177496	-0.000209617	-0.000137703	-0.000120853
1767.97	9.45758e-06	2.1855e-06	-8.6746e-05	-7.55844e-05	-0.00017612	-0.000208804	-0.000140704	-0.000119212
1767.01	5.40266e-06	3.04519e-07	-8.41113e-05	-7.44846e-05	-0.000174743	-0.000209746	-0.000137924	-0.000121701
1766.04	-4.48342e-07	-4.84921e-07	-8.54898e-05	-7.36963e-05	-0.00017686	-0.000211395	-0.000135993	-0.000123208
1765.08	-1.37052e-06	-1.25779e-06	-8.80153e-05	-7.38944e-05	-0.000174937	-0.000213762	-0.000144083	-0.000123863
1764.11	5.47687e-07	-2.12931e-06	-8.7196e-05	-7.52523e-05	-0.000175175	-0.00021411	-0.000153114	-0.000124608
1763.15	1.171e-06	-3.01709e-06	-8.48434e-05	-7.59098e-05	-0.00018239	-0.000214811	-0.000153826	-0.000123713
1762.18	1.62726e-06	-3.24016e-06	-8.30996e-05	-7.56174e-05	-0.000183355	-0.000215719	-0.000146185	-0.000123932
1761.22	1.12278e-06	-2.61762e-06	-8.27923e-05	-7.46295e-05	-0.00018404	-0.000216033	-0.000144466	-0.00012524
1760.25	4.93019e-07	-2.68473e-06	-8.36186e-05	-7.43482e-05	-0.000183549	-0.000218603	-0.00014873	-0.000124151
1759.29	6.15121e-07	-2.3086e-06	-8.44614e-05	-7.29111e-05	-0.000181908	-0.000218111	-0.000146715	-0.000123024
1758.33	1.90675e-06	-1.5301e-06	-8.58715e-05	-7.15082e-05	-0.00017569	-0.000213955	-0.000136861	-0.000123196
1757.36	5.37044e-06	-6.12215e-07	-8.69197e-05	-7.22232e-05	-0.000169757	-0.000211105	-0.000134243	-0.000122021
1756.4	5.07481e-06	6.09531e-07	-8.8553e-05	-7.24758e-05	-0.000172055	-0.000211242	-0.000134647	-0.000123612
1755.43	1.06169e-06	1.32221e-06	-8.99333e-05	-7.30756e-05	-0.000168222	-0.00020736	-0.000134834	-0.000124998
1754.47	1.14199e-06	2.2977e-06	-9.08058e-05	-7.36688e-05	-0.000165242	-0.000205233	-0.000134802	-0.000123838
1753.5	2.97666e-06	3.79837e-06	-9.18287e-05	-7.18465e-05	-0.000164291	-0.000208869	-0.000134822	-0.000124118
1752.54	6.69098e-06	5.43859e-06	-9.08949e-05	-6.96606e-05	-0.000163708	-0.000206596	-0.000141756	-0.000121119
1751.57	8.56738e-06	8.34303e-06	-9.0923e-05	-6.85523e-05	-0.000160698	-0.000202616	-0.000138978	-0.000121222
1750.61	7.93763e-06	1.03772e-05	-9.01984e-05	-6.803e-05	-0.000155182	-0.00020312	-0.00013221	-0.000125467
1749.65	9.81403e-06	1.11311e-05	-8.66985e-05	-6.77213e-05	-0.000150227	-0.000205151	-0.000127454	-0.0001271
1748.68	9.05896e-06	1.21147e-05	-8.72402e-05	-6.85247e-05	-0.000149295	-0.000204903	-0.000131974	-0.000127488
1747.72	8.26209e-06	1.21708e-05	-8.70763e-05	-6.90399e-05	-0.000150555	-0.000204395	-0.000134283	-0.000126375
1746.75	8.67658e-06	1.08314e-05	-8.15293e-05	-6.95187e-05	-0.000145241	-0.000199208	-0.000129802	-0.000123564
1745.79	9.4252e-06	1.07481e-05	-8.19376e-05	-7.07128e-05	-0.000143332	-0.000194631	-0.000131102	-0.000123832
1744.82	1.1594e-05	1.02787e-05	-9.14381e-05	-7.01119e-05	-0.000151599	-0.00020071	-0.000135301	-0.000127694
1743.86	9.04286e-06	7.24024e-06	-9.59405e-05	-7.03051e-05	-0.000160204	-0.000209517	-0.000137714	-0.000126426
1742.89	8.10938e-07	1.46853e-06	-8.9067e-05	-7.11836e-05	-0.000164185	-0.000212174	-0.000137031	-0.000126748
1741.93	-8.79936e-06	-6.96282e-06	-8.995e-05	-7.10287e-05	-0.000170608	-0.000213142	-0.000125944	-0.000127501
1740.96	-1.13088e-05	-1.39083e-05	-9.53369e-05	-7.50942e-05	-0.000174048	-0.000213209	-0.000126936	-0.000131705
1740	-1.32752e-05	-1.99346e-05	-9.96921e-05	-7.82898e-05	-0.00017788	-0.00021643	-0.000138428	-0.000135925
1739.04	-1.99199e-05	-2.44587e-05	-0.000108192	-7.99304e-05	-0.000179158	-0.000221524	-0.000135911	-0.000137226
1738.07	-1.98395e-05	-2.55436e-05	-0.000110571	-8.27805e-05	-0.000176188	-0.000223402	-0.000137769	-0.000139074
1737.11	-2.17224e-05	-2.598e-05	-0.000102088	-8.16957e-05	-0.000172654	-0.000221481	-0.000144784	-0.000138056
1736.14	-2.3647e-05	-2.54068e-05	-9.85532e-05	-8.08909e-05	-0.000174972	-0.000210209	-0.000133219	-0.000135501
1735.18	-1.82201e-05	-2.32577e-05	-9.89571e-05	-8.2702e-05	-0.000177016	-0.000205568	-0.000117059	-0.000128225
1734.21	-1.58425e-05	-2.1133e-05	-8.98301e-05	-8.31153e-05	-0.000176619	-0.000209353	-0.000122496	-0.000127459
1733.25	-2.01898e-05	-1.99771e-05	-8.79009e-05	-8.31931e-05	-0.00018301	-0.000210564	-0.000137434	-0.000131526
1732.28	-2.57067e-05	-1.99866e-05	-9.54812e-05	-8.26493e-05	-0.000183979	-0.000213804	-0.000140952	-0.000135368
1731.32	-2.47909e-05	-2.07761e-05	-9.7513e-05	-8.22566e-05	-0.000185511	-0.000212855	-0.000140752	-0.000134984
1730.35	-2.22462e-05	-2.17459e-05	-9.83786e-05	-8.08974e-05	-0.000181233	-0.000204075	-0.000134926	-0.00013295
1729.39	-2.05368e-05	-2.1419e-05	-9.82422e-05	-8.03266e-05	-0.000170003	-0.000199465	-0.000133489	-0.000133773
1728.43	-1.65719e-05	-1.92699e-05	-9.849e-05	-8.0287e-05	-0.000166911	-0.000201811	-0.000139579	-0.000132709
1727.46	-1.75776e-05	-1.72848e-05	-0.000100633	-7.70315e-05	-0.000163597	-0.000204758	-0.000138519	-0.000128974
1726.5	-1.65784e-05	-1.67855e-05	-9.8441e-05	-7.8739e-05	-0.000161324	-0.00020355	-0.000134388	-0.000130367
1725.53	-1.40336e-05	-1.52683e-05	-0.000101173	-8.09557e-05	-0.000163408	-0.000199445	-0.000126036	-0.00013192
1724.57	-1.34938e-05	-1.36117e-05	-9.93596e-05	-7.93127e-05	-0.000160437	-0.000193552	-0.000124106	-0.000127666
1723.6	-1.06985e-05	-1.24392e-05	-9.76514e-05	-7.91398e-05	-0.00015853	-0.000193519	-0.000130053	-0.000127554
1722.64	-8.32081e-06	-1.07251e-05	-9.91098e-05	-7.87142e-05	-0.000156731	-0.000191806	-0.000132623	-0.000129397
1721.67	-5.31661e-06	-8.6743e-06	-9.29921e-05	-7.70211e-05	-0.000150797	-0.000189793	-0.0001252	-0.000129144
1720.71	-1.68583e-06	-6.51697e-06	-8.79525e-05	-7.65137e-05	-0.000143835	-0.000188651	-0.000114406	-0.000125398
1719.74	2.19556e-06	-6.0095e-06	-8.71361e-05	-7.58459e-05	-0.000141824	-0.000190059	-0.000107597	-0.000120331
1718.78	5.53392e-06	-4.71388e-06	-8.83578e-05	-7.44616e-05	-0.000143375	-0.000187188	-0.000102763	-0.000115491
1717.82	4.23584e-06	-2.84383e-06	-8.71394e-05	-7.2414e-05	-0.000142712	-0.000178384	-0.000102021	-0.000109869
1716.85	7.65693e-07	-3.50999e-06	-8.66285e-05	-7.00509e-05	-0.000145235	-0.000179522	-0.000116417	-0.000112951
1715.89	2.72567e-06	-2.83836e-06	-8.87971e-05	-6.99014e-05	-0.000142552	-0.000177007	-0.000123443	-0.000115387
1714.92	2.84774e-06	-1.77257e-06	-9.08407e-05	-6.96912e-05	-0.000136193	-0.000174825	-0.000122748	-0.000111949
1713.96	2.42683e-06	-1.51135e-06	-8.45686e-05	-6.76047e-05	-0.000133168	-0.000177142	-0.00012311	-0.000111674
1712.99	1.04518e-06	-2.24318e-06	-8.37981e-05	-6.62354e-05	-0.000130734	-0.000175362	-0.000119668	-0.00011192
1712.03	-1.67307e-06	-4.14073e-06	-8.68266e-05	-6.67111e-05	-0.000132424	-0.000172174	-0.000119129	-0.000114403
1711.06	-1.84336e-06	-6.09575e-06	-8.56609e-05	-6.77928e-05	-0.000135788	-0.000172695	-0.000124327	-0.000113447
1710.1	-3.01111e-07	-7.91107e-06	-8.54902e-05	-6.74949e-05	-0.000135299	-0.000173588	-0.000125035	-0.000108954
1709.14	5.37639e-06	-6.99319e-06	-7.69571e-05	-6.58317e-05	-0.000132381	-0.00017378	-0.000115687	-0.000107478
1708.17	9.67545e-06	-3.99024e-06	-6.82218e-05	-6.17988e-05	-0.000126468	-0.00016951	-0.000110178	-0.000107164
1707.21	1.43923e-05	-2.44032e-06	-6.22149e-05	-5.62004e-05	-0.000115069	-0.000167901	-0.000104897	-0.00010639
1706.24	2.30772e-05	-1.96553e-06	-5.51922e-05	-5.31646e-05	-0.00010739	-0.000171209	-9.88933e-05	-0.000105579
1705.28	2.98825e-05	-1.31852e-06	-4.98159e-05	-5.20826e-05	-0.00010616	-0.000169123	-9.533e-05	-0.000101937
1704.31	3.25107e-05	1.1664e-07	-4.72736e-05	-5.18584e-05	-0.000107643	-0.000167692	-9.32006e-05	-0.000101499
1703.35	3.15886e-05	1.65014e-06	-5.35325e-05	-5.35982e-05	-0.000107684	-0.000174522	-9.27922e-05	-0.000105267
1702.38	2.66147e-05	3.25752e-06	-6.85096e-05	-5.80308e-05	-0.000113567	-0.000184501	-0.000101859	-0.000107773
1701.42	2.17662e-05	5.69409e-06	-8.5365e-05	-6.57e-05	-0.000127476	-0.000192037	-0.000120545	-0.000114237
1700.45	4.55376e-06	5.21657e-06	-0.000105618	-7.59821e-05	-0.000149053	-0.000205395	-0.000138101	-0.000127138
1699.49	-2.6401e-05	9.55181e-07	-0.000131917	-8.76572e-05	-0.000182016	-0.00022973	-0.000164008	-0.000144695
1698.53	-4.71221e-05	-2.43628e-06	-0.000156695	-9.96153e-05	-0.000211591	-0.000255209	-0.000177564	-0.000153969
1697.56	-4.80025e-05	-2.33907e-06	-0.000161881	-0.000107153	-0.000212548	-0.000273166	-0.000164195	-0.000155961
1696.6	-1.65947e-05	3.06053e-06	-0.000132298	-0.000101404	-0.000170075	-0.000269131	-0.000129966	-0.000144079
1695.63	3.97079e-05	1.63155e-05	-6.76009e-05	-7.5528e-05	-0.000103913	-0.000241309	-7.80883e-05	-0.000115341
1694.67	9.66789e-05	3.65312e-05	-5.04864e-07	-3.64794e-05	-4.71616e-05	-0.000201683	-3.78728e-05	-8.20656e-05
1693.7	0.000117519	5.19695e-05	2.42135e-05	-1.04788e-05	-4.45358e-05	-0.000176419	-4.10222e-05	-6.70126e-05
1692.74	9.77167e-05	4.95878e-05	4.57069e-06	-1.6207e-05	-8.46564e-05	-0.000188898	-7.61828e-05	-8.78215e-05
1691.77	6.92682e-05	3.52547e-05	-3.02211e-05	-3.58927e-05	-0.000121416	-0.000222497	-9.87061e-05	-0.000116298
1690.81	3.91906e-05	1.71788e-05	-6.07522e-05	-5.25523e-05	-0.000151458	-0.000252454	-0.000122038	-0.000135102
1689.84	6.69034e-06	-2.55537e-06	-7.75315e-05	-6.97137e-05	-0.000179742	-0.00026717	-0.000139263	-0.000145982
1688.88	-2.33455e-05	-2.0894e-05	-7.44553e-05	-7.83409e-05	-0.000191218	-0.000275323	-0.000131025	-0.000143426
1687.92	-2.91547e-05	-3.11393e-05	-3.74318e-05	-6.02821e-05	-0.000160586	-0.000264334	-9.80308e-05	-0.00011695
1686.95	-2.53126e-07	-1.89597e-05	3.18241e-05	-8.34411e-06	-9.37102e-05	-0.000220726	-3.7585e-05	-6.6989e-05
1685.99	6.20644e-05	1.85016e-05	0.000105927	5.89446e-05	1.23009e-06	-0.000152223	2.90689e-05	-1.18862e-06
1685.02	0.000132611	6.60179e-05	0.000140889	0.000104821	0.000102384	-6.62214e-05	8.63485e-05	6.0768e-05
1684.06	0.000171579	0.000105851	0.000103422	0.000101289	0.00016491	1.45103e-05	0.000126961	9.948e-05
1683.09	0.000167816	0.000121241	1.80398e-06	5.06049e-05	0.000163929	4.70436e-05	0.000112331	0.00010717
1682.13	0.000122075	0.000105668	-0.000113932	-1.36343e-05	9.67043e-05	2.85751e-05	3.79604e-05	7.66906e-05
1681.16	6.07952e-05	7.03218e-05	-0.000183815	-6.74112e-05	9.65017e-06	-2.1563e-05	-3.88444e-05	1.34408e-05
1680.2	1.29236e-05	1.58668e-05	-0.00019803	-0.000115463	-5.07659e-05	-0.000108019	-0.000108809	-8.05027e-05
1679.23	-5.57494e-05	-8.31922e-05	-0.000196288	-0.000157955	-0.000145556	-0.00024769	-0.000177695	-0.000173947
1678.27	-0.00012083	-0.000172951	-0.000174486	-0.000149815	-0.000213894	-0.000345579	-0.000179057	-0.000196286
1677.31	-0.000114651	-0.0001529	-9.7867e-05	-5.69051e-05	-0.000122772	-0.000265648	-0.000100155	-0.000115198
1676.34	-4.941e-05	-5.71023e-05	-3.34102e-05	6.98128e-05	3.70765e-05	-6.87283e-05	-3.29589e-05	1.34689e-05
1675.38	-6.25981e-07	3.2063e-05	-3.49921e-05	0.000149824	0.000163741	0.00011994	2.61567e-05	0.0001253
1674.41	-1.59588e-05	7.6452e-05	-9.887e-05	0.000148799	0.000228334	0.000231767	5.63483e-05	0.000177337
1673.45	-4.83755e-05	9.86705e-05	-0.000177994	0.000102947	0.000234097	0.000270422	2.74328e-05	0.000174536
1672.48	-3.9607e-05	0.000149872	-0.000215429	6.96203e-05	0.000253907	0.000300442	1.73211e-05	0.000161611
1671.52	3.68706e-05	0.000240712	-0.000188631	6.68252e-05	0.000330462	0.000351254	2.82439e-05	0.000161202
1670.55	0.000149437	0.000343109	-0.000122939	6.97858e-05	0.000442189	0.000422976	6.3225e-05	0.000168435
1669.59	0.000262296	0.000422457	-8.45826e-05	5.8277e-05	0.00051857	0.000488547	0.000121632	0.000186764
1668.63	0.000329459	0.000450421	-5.30638e-05	4.36513e-05	0.000474759	0.000476306	0.000100836	0.000206623
1667.66	0.000291529	0.000416946	-7.13459e-05	3.60864e-05	0.000285109	0.000378072	1.18323e-05	0.000177354
1666.7	0.000125323	0.000330175	-0.000171078	1.65336e-05	-3.83977e-05	0.000193517	-0.000166112	9.06927e-05
1665.73	-0.000116027	0.000190609	-0.000278438	-3.57292e-05	-0.000425606	-0.000129824	-0.000400736	-9.82994e-05
1664.77	-0.000308924	7.07009e-06	-0.000340244	-0.000133409	-0.000810088	-0.000579844	-0.000595176	-0.000388642
1663.8	-0.000369619	-0.000205477	-0.000322073	-0.000256207	-0.00109833	-0.0010383	-0.000730682	-0.000676
1662.84	-0.000286667	-0.000418426	-0.0002431	-0.000357607	-0.00118953	-0.00131757	-0.000759713	-0.000862977
1661.87	-0.000130701	-0.000539909	-0.000138526	-0.000398687	-0.00112457	-0.00133515	-0.000689184	-0.000893879
1660.91	1.93335e-05	-0.000507792	-4.69895e-05	-0.000345538	-0.000948873	-0.001196	-0.000547755	-0.000805164
1659.94	0.000104917	-0.000360479	-6.21498e-06	-0.000227071	-0.000714005	-0.000997024	-0.000376129	-0.000654152
1658.98	0.000100778	-0.000174949	6.54556e-07	-9.80063e-05	-0.000507752	-0.000766249	-0.000212166	-0.000464231
1658.02	7.43766e-05	2.21965e-05	-1.6023e-05	3.13302e-05	-0.000330488	-0.000493907	-8.68309e-05	-0.000242164
1657.05	2.99719e-05	0.000174155	-6.30919e-05	0.00013636	-0.000135249	-0.000219766	-6.41722e-06	-2.22374e-05
1656.09	-1.23443e-05	0.000238228	-8.94499e-05	0.000202131	-8.99578e-06	-3.5502e-06	5.9905e-05	0.000157842
1655.12	-4.87291e-05	0.000278315	-0.00011493	0.000251765	-4.02242e-05	0.000128275	5.65422e-05	0.000273593
1654.16	-0.00012183	0.000310802	-0.000140778	0.000272072	-0.000235518	0.000102766	-5.64489e-05	0.000262537
1653.19	-0.000224044	0.000284855	-0.000149727	0.000253691	-0.000530904	-3.6319e-05	-0.000183611	0.000132763
1652.23	-0.000349858	0.000188373	-0.000200353	0.000191507	-0.000776234	-0.000182173	-0.000319951	-2.50133e-05
1651.26	-0.000440001	5.09569e-05	-0.000237764	9.84618e-05	-0.000875175	-0.000274511	-0.000391687	-0.000106684
1650.3	-0.000472334	-6.62999e-05	-0.00024976	2.15907e-05	-0.000809857	-0.000272192	-0.000337532	-9.12374e-05
1649.33	-0.000424678	-0.00012664	-0.000259942	-1.91212e-05	-0.000673802	-0.000238671	-0.000274826	-6.31141e-05
1648.37	-0.000329404	-0.000138117	-0.000254648	-3.85899e-05	-0.000569137	-0.000217511	-0.000266958	-6.587e-05
1647.41	-0.000271806	-0.000108273	-0.000253988	-4.62383e-05	-0.00050441	-0.000182655	-0.000263664	-0.00010759
1646.44	-0.000291274	-6.85626e-05	-0.000289534	-4.27841e-05	-0.000499171	-0.000117174	-0.000327547	-0.000138862
1645.48	-0.000369011	-3.79225e-05	-0.00035805	-4.07871e-05	-0.000544792	-4.15285e-05	-0.000451754	-0.000133931
1644.51	-0.000483297	-4.40144e-05	-0.000415039	-6.48324e-05	-0.000612405	-1.36094e-05	-0.000505028	-0.000138152
1643.55	-0.00060389	-0.000115855	-0.000491652	-0.00012527	-0.000715538	-9.15966e-05	-0.000592212	-0.000179631
1642.58	-0.000702847	-0.00021525	-0.000589283	-0.00020559	-0.000821122	-0.000215992	-0.00070938	-0.000239201
1641.62	-0.000745831	-0.00028732	-0.000626989	-0.000261894	-0.000870984	-0.000320135	-0.000743591	-0.000285423
1640.65	-0.000704565	-0.000297861	-0.00060091	-0.000264751	-0.000817059	-0.000375101	-0.000700861	-0.000293451
1639.69	-0.000585608	-0.000243236	-0.000535117	-0.000223259	-0.000685502	-0.000351125	-0.000619569	-0.000256942
1638.72	-0.000427261	-0.000157002	-0.000450595	-0.000161006	-0.000536811	-0.000279251	-0.000529264	-0.00019261
1637.76	-0.000242767	-6.14994e-05	-0.000330422	-9.62121e-05	-0.000366856	-0.000204028	-0.000401716	-0.000140023
1636.8	-2.70282e-05	2.18378e-05	-0.000181864	-4.33301e-05	-0.00017372	-0.000134644	-0.000267523	-0.000111225
1635.83	0.000167784	7.87199e-05	-4.82473e-05	-5.90783e-06	6.05103e-06	-8.46994e-05	-0.000145136	-9.41016e-05
1634.87	0.000307919	8.47844e-05	6.97758e-05	7.46059e-06	0.000156797	-8.20061e-05	-2.555e-06	-9.06842e-05
1633.9	0.000388782	3.77332e-05	0.000140025	-4.21319e-06	0.000264688	-0.000113036	0.000115281	-8.83098e-05
1632.94	0.000420607	-1.70175e-05	0.00016223	-2.46837e-05	0.000330909	-0.000145118	0.0001835	-8.44802e-05
1631.97	0.000434764	-4.08884e-05	0.000167435	-3.88556e-05	0.000375586	-0.000146112	0.000230252	-7.48943e-05
1631.01	0.000434886	-3.77954e-05	0.000157932	-3.88414e-05	0.000365216	-0.00014405	0.000235359	-7.55516e-05
1630.04	0.000394617	-4.52089e-05	0.000127771	-4.70144e-05	0.000275697	-0.00018308	0.000180853	-0.000106335
1629.08	0.000293322	-9.7144e-05	5.3225e-05	-8.44638e-05	9.56071e-05	-0.000293108	8.73172e-05	-0.000178936
1628.12	0.00014019	-0.000186977	-5.77566e-05	-0.000153797	-0.000135657	-0.000455343	-5.16322e-05	-0.000288197
1627.15	-2.12962e-05	-0.000295311	-0.000168901	-0.000242345	-0.000361482	-0.000626867	-0.000208609	-0.000415617
1626.19	-0.000154504	-0.000396028	-0.00026528	-0.000326252	-0.000540795	-0.000770685	-0.000313108	-0.000511373
1625.22	-0.000262942	-0.000471677	-0.000328459	-0.000388397	-0.000655284	-0.000865368	-0.000376937	-0.000552762
1624.26	-0.000326268	-0.000520009	-0.000353234	-0.000418306	-0.000695997	-0.000898134	-0.000424967	-0.000569805
1623.29	-0.000322888	-0.000528456	-0.000342068	-0.00041429	-0.000661382	-0.000850405	-0.000411184	-0.00054676
1622.33	-0.000286593	-0.000504243	-0.000298921	-0.000386406	-0.000601463	-0.000758627	-0.000361615	-0.000482328
1621.36	-0.000251927	-0.000446697	-0.000265327	-0.000334789	-0.00054224	-0.000649875	-0.000329603	-0.00039658
1620.4	-0.000221606	-0.000347837	-0.00023626	-0.00025431	-0.000496209	-0.000512686	-0.000281944	-0.00029566
1619.43	-0.000188945	-0.000227358	-0.000211594	-0.000158028	-0.000472283	-0.000375388	-0.000246611	-0.000192674
1618.47	-0.000156075	-0.000121037	-0.000187794	-8.00762e-05	-0.000451251	-0.000281738	-0.000238931	-0.000129097
1617.51	-0.000122495	-5.14568e-05	-0.000155202	-4.26721e-05	-0.00043246	-0.000259179	-0.000213875	-0.00012074
1616.54	-9.60998e-05	-2.07345e-05	-0.000123338	-3.94056e-05	-0.000429524	-0.000282107	-0.000202862	-0.000142203
1615.58	-7.57193e-05	-1.63609e-05	-8.34096e-05	-4.45976e-05	-0.00040657	-0.000316164	-0.000189227	-0.000171737
1614.61	-4.54393e-05	-1.95226e-05	-4.39776e-05	-4.99465e-05	-0.000354228	-0.000361026	-0.000149891	-0.000199445
1613.65	3.7207e-06	-2.35295e-05	-7.19462e-06	-6.09739e-05	-0.000301318	-0.000407397	-0.000123419	-0.000232235
1612.68	5.64729e-05	-4.0005e-05	1.72259e-05	-9.23627e-05	-0.000238894	-0.000480282	-9.727e-05	-0.000281589
1611.72	0.000100704	-6.67078e-05	3.13501e-05	-0.000144508	-0.000165044	-0.000561148	-5.95756e-05	-0.000335128
1610.75	0.000153999	-7.96947e-05	5.54874e-05	-0.000184993	-7.89409e-05	-0.000602067	-2.19167e-05	-0.000367097
1609.79	0.00021544	-7.10527e-05	9.34954e-05	-0.00020119	2.02393e-05	-0.000597247	2.29122e-05	-0.000377282
1608.82	0.000273956	-4.1611e-05	0.000143436	-0.00019303	0.000124827	-0.000560518	9.29172e-05	-0.000362046
1607.86	0.000341913	9.88643e-06	0.00019458	-0.000160108	0.000234035	-0.000497611	0.000166313	-0.000324329
1606.9	0.000417137	7.49849e-05	0.000246164	-0.000106466	0.000335877	-0.000422014	0.000222982	-0.000273095
1605.93	0.000484175	0.000135552	0.000295435	-4.01035e-05	0.000410439	-0.000345334	0.000278055	-0.000209917
1604.97	0.00052874	0.000173038	0.000327769	2.4548e-05	0.000443208	-0.000270008	0.000311374	-0.000141215
1604	0.000533248	0.000178224	0.000336346	7.25779e-05	0.000429598	-0.000208916	0.000301868	-7.91105e-05
1603.04	0.000504507	0.000151448	0.000308372	8.99708e-05	0.000376597	-0.000165603	0.000264677	-3.84232e-05
1602.07	0.000457429	9.92088e-05	0.000260323	6.61361e-05	0.000295026	-0.000143558	0.000206921	-2.18829e-05
1601.11	0.000402832	3.90654e-05	0.000204722	1.25319e-05	0.00021231	-0.000140033	0.000137338	-2.66417e-05
1600.14	0.000347192	-1.04237e-05	0.000143166	-4.82272e-05	0.000138561	-0.000139846	6.2935e-05	-4.39444e-05
1599.18	0.000299195	-5.07605e-05	8.42756e-05	-0.000104245	8.15999e-05	-0.000149325	-1.09544e-05	-7.01175e-05
1598.22	0.000257589	-9.05393e-05	3.25617e-05	-0.000153322	3.75156e-05	-0.000188963	-7.47011e-05	-9.98484e-05
1597.25	0.000214479	-0.000128742	-1.27488e-05	-0.000205395	-6.52733e-06	-0.000236527	-0.000125301	-0.000134224
1596.29	0.00015441	-0.000148222	-5.37771e-05	-0.000271971	-4.37029e-05	-0.000253904	-0.000167046	-0.000185965
1595.32	6.56878e-05	-0.000137856	-9.21004e-05	-0.00035617	-8.79657e-05	-0.000242902	-0.000194976	-0.000254801
1594.36	-3.51898e-05	-0.000113249	-0.000129343	-0.000434836	-0.000132257	-0.000213472	-0.000211242	-0.000316178
1593.39	-0.000116227	-9.74165e-05	-0.000167946	-0.000454403	-0.000167995	-0.000167292	-0.000218099	-0.000325923
1592.43	-0.000169445	-0.000108187	-0.000201558	-0.000398171	-0.00018409	-0.00012626	-0.000205624	-0.0002748
1591.46	-0.000220533	-0.000160787	-0.00023941	-0.000323141	-0.000202724	-0.000118922	-0.000186158	-0.000209005
1590.5	-0.000279306	-0.000253477	-0.000293353	-0.00027956	-0.000253916	-0.000150862	-0.000196163	-0.000167129
1589.53	-0.000347186	-0.000352905	-0.000352749	-0.000269571	-0.000317928	-0.000225504	-0.000247801	-0.000156388
1588.57	-0.000406878	-0.000423612	-0.000404021	-0.000273447	-0.000383364	-0.000316034	-0.000290227	-0.000173956
1587.61	-0.00043115	-0.000449363	-0.00042954	-0.00027671	-0.000432459	-0.000393035	-0.000324508	-0.000201691
1586.64	-0.000400118	-0.000413527	-0.000418494	-0.000268239	-0.00044076	-0.000438315	-0.000357292	-0.000227947
1585.68	-0.000305178	-0.000304711	-0.00037037	-0.000231591	-0.000395384	-0.000410024	-0.000369408	-0.000246141
1584.71	-0.000168134	-0.000142632	-0.000291049	-0.000164997	-0.00029175	-0.000307462	-0.000361217	-0.000234256
1583.75	-3.94022e-05	2.81072e-05	-0.000189394	-7.56757e-05	-0.000170063	-0.000166559	-0.000312682	-0.000184621
1582.78	3.34413e-05	0.000155318	-8.63934e-05	2.26455e-05	-8.32234e-05	-3.64858e-05	-0.000230293	-0.000107352
1581.82	4.4173e-05	0.000211428	5.34627e-06	0.000110411	-5.09885e-05	4.62227e-05	-0.000140203	-2.15127e-05
1580.85	1.25499e-05	0.000203292	6.10786e-05	0.000172763	-6.30409e-05	8.35222e-05	-7.58439e-05	5.48154e-05
1579.89	-3.75355e-05	0.00015153	7.31172e-05	0.000202652	-9.80424e-05	7.83549e-05	-2.61794e-05	0.000109169
1578.92	-8.64095e-05	7.74321e-05	5.05783e-05	0.000195886	-0.000136813	2.79117e-05	-4.80389e-06	0.000132995
1577.96	-0.000139795	-7.44297e-06	1.26957e-06	0.000153961	-0.00016279	-2.60589e-05	-1.78439e-05	0.000133115
1577	-0.000200991	-9.721e-05	-6.72253e-05	7.94911e-05	-0.000168741	-6.36308e-05	-3.58017e-05	0.000122912
1576.03	-0.00026532	-0.000184408	-0.000155497	-1.73597e-05	-0.000171943	-0.000100865	-6.61917e-05	9.67914e-05
1575.07	-0.00030726	-0.000241014	-0.000232163	-0.000117141	-0.000179709	-0.000132772	-9.24075e-05	5.87155e-05
1574.1	-0.000279445	-0.000230295	-0.000274781	-0.00019433	-0.000187226	-0.000153942	-0.000118983	2.79008e-05
1573.14	-0.00016575	-0.000131625	-0.000267354	-0.000209688	-0.000194544	-0.000170229	-0.000142982	1.68607e-06
1572.17	-3.14284e-06	2.95682e-05	-0.000189018	-0.000145243	-0.000219509	-0.000198678	-0.000168228	-2.76085e-05
1571.21	0.000145764	0.000189595	-5.7352e-05	-2.30373e-05	-0.000255033	-0.000237221	-0.000212044	-6.41472e-05
1570.24	0.00024392	0.000302803	6.65015e-05	0.000108843	-0.000288764	-0.00027088	-0.000261264	-0.00011534
1569.28	0.000287608	0.000360021	0.000144252	0.000208311	-0.000344275	-0.000318149	-0.000316897	-0.000175212
1568.31	0.000292575	0.000378283	0.000183774	0.000263601	-0.000389944	-0.000360004	-0.000358487	-0.000224103
1567.35	0.00028355	0.000379538	0.000191848	0.000285295	-0.000391358	-0.000360307	-0.000347414	-0.000246256
1566.39	0.000271809	0.000373446	0.000181448	0.000286366	-0.000358614	-0.000311064	-0.000294721	-0.000213787
1565.42	0.000269926	0.000368429	0.000171443	0.000277606	-0.000308714	-0.000239421	-0.000202957	-0.000122147
1564.46	0.000271427	0.000366696	0.000158134	0.000266515	-0.000251348	-0.000177704	-0.000104969	-1.9223e-05
1563.49	0.000271925	0.000369781	0.000155413	0.000261756	-0.000200806	-0.000127769	-2.47167e-05	6.80798e-05
1562.53	0.000284119	0.000386081	0.000174565	0.000271408	-0.000158967	-8.07305e-05	2.89522e-05	0.000133437
1561.56	0.000321667	0.000420694	0.000188216	0.0003009	-0.000108324	-3.07827e-05	7.27914e-05	0.000187687
1560.6	0.000368822	0.000467849	0.000212656	0.000349259	-6.9444e-05	1.55423e-05	0.000123381	0.000232356
1559.63	0.000399728	0.00051915	0.000242841	0.000397248	-5.04708e-05	4.80706e-05	0.000129198	0.000256152
1558.67	0.000419566	0.000551284	0.0002476	0.000424012	-3.75694e-05	7.92884e-05	0.000145133	0.00029227
1557.71	0.000396171	0.000539068	0.00022153	0.000411085	-2.30569e-05	0.000104239	0.000177896	0.000318156
1556.74	0.000312628	0.000472252	0.000157029	0.00033818	-2.13339e-05	0.000106771	0.000162343	0.000300118
1555.78	0.000160373	0.000340918	5.5545e-05	0.000211152	-6.90923e-05	7.41899e-05	7.75944e-05	0.000250946
1554.81	-3.99584e-05	0.0001533	-8.56862e-05	5.37652e-05	-0.000196586	-2.95188e-05	-2.44993e-05	0.000165641
1553.85	-0.00025044	-5.97477e-05	-0.000217435	-0.000102079	-0.000406397	-0.000202149	-0.000138261	5.88232e-06
1552.88	-0.000440664	-0.000260638	-0.000337096	-0.000245991	-0.000669619	-0.000429707	-0.000305884	-0.000196141
1551.92	-0.00060499	-0.000449718	-0.000434414	-0.000386275	-0.000966043	-0.000675411	-0.00046904	-0.000397974
1550.95	-0.000754655	-0.0006326	-0.000544432	-0.000531786	-0.00121248	-0.000897003	-0.000620409	-0.000611726
1549.99	-0.000858958	-0.000793631	-0.00064177	-0.000671689	-0.00133144	-0.00106004	-0.000765118	-0.000791371
1549.02	-0.000866688	-0.000881428	-0.000658269	-0.000747374	-0.00134896	-0.00111984	-0.000860634	-0.000881403
1548.06	-0.000748148	-0.000869093	-0.00061291	-0.000722344	-0.00124284	-0.00101264	-0.000858547	-0.000851938
1547.1	-0.000560229	-0.000795851	-0.00052886	-0.000634165	-0.0010274	-0.000824038	-0.000801272	-0.000747019
1546.13	-0.000396619	-0.00074634	-0.000465677	-0.000552945	-0.000810772	-0.000678791	-0.000752444	-0.000659525
1545.17	-0.000306733	-0.000795345	-0.00043716	-0.000533421	-0.000677508	-0.000630544	-0.000728707	-0.000636804
1544.2	-0.00029266	-0.000958527	-0.000446592	-0.000582871	-0.000606727	-0.00067359	-0.000712989	-0.000652928
1543.24	-0.000330799	-0.001208	-0.000468984	-0.000670557	-0.000482575	-0.000731318	-0.000659052	-0.000652513
1542.27	-0.000418519	-0.00150724	-0.000492597	-0.000777853	-0.00029414	-0.000790534	-0.000596179	-0.000632671
1541.31	-0.000561459	-0.00181689	-0.000525514	-0.000906595	-7.78309e-05	-0.000834127	-0.000503313	-0.000588524
1540.34	-0.000773654	-0.00208469	-0.000564072	-0.00107849	0.000119202	-0.000872472	-0.000389359	-0.00053039
1539.38	-0.00106964	-0.00221636	-0.000605536	-0.00130806	0.000273961	-0.000941354	-0.000274128	-0.000509667
1538.41	-0.00143889	-0.00212717	-0.000648775	-0.00155936	0.000352777	-0.00103864	-0.000148374	-0.000535387
1537.45	-0.00182251	-0.00182194	-0.000731748	-0.00175693	0.000249952	-0.00109563	-7.32144e-05	-0.000585508
1536.49	-0.00210709	-0.00137682	-0.000870664	-0.00185528	-6.73855e-06	-0.00102582	-4.516e-05	-0.000649876
1535.52	-0.00221348	-0.000894564	-0.00105972	-0.0018683	-0.000356385	-0.000803167	-2.41494e-05	-0.000710058
1534.56	-0.00211169	-0.000459059	-0.00126837	-0.00179198	-0.000733782	-0.000474162	1.85978e-06	-0.000752798
1533.59	-0.00178175	-0.000126059	-0.00141551	-0.00156835	-0.00101531	-0.000155896	2.62907e-05	-0.000733239
1532.63	-0.00124718	9.59003e-05	-0.00146311	-0.00118012	-0.00115096	6.1814e-05	4.80622e-05	-0.000596329
1531.66	-0.000598959	0.000238206	-0.00140879	-0.000713128	-0.00115143	0.000133886	5.38256e-05	-0.000355663
1530.7	2.17806e-05	0.000330991	-0.00125707	-0.000285243	-0.00107323	5.46555e-05	1.18841e-05	-8.14942e-05
1529.73	0.000557059	0.000411562	-0.0010029	3.51984e-05	-0.000976738	-0.000124989	-3.13272e-05	0.000163698
1528.77	0.000997269	0.00050644	-0.000668539	0.000224943	-0.000871721	-0.000355989	-9.40306e-05	0.000319319
1527.8	0.00130519	0.000622102	-0.000302108	0.000307147	-0.000732581	-0.000571216	-0.000190062	0.000342439
1526.84	0.00147398	0.000750174	8.47768e-05	0.000340623	-0.000549161	-0.000697729	-0.000275383	0.000227329
1525.88	0.00150389	0.000866714	0.000481581	0.000381964	-0.000279085	-0.000658048	-0.000339661	7.11162e-06
1524.91	0.00142415	0.000946111	0.000847036	0.000458855	4.87868e-05	-0.000457468	-0.000373413	-0.000258175
1523.95	0.00130159	0.00098528	0.00113176	0.00056944	0.000316592	-0.000179319	-0.000353802	-0.000505365
1522.98	0.00115606	0.000994004	0.00130423	0.00070824	0.000473608	0.000106205	-0.000285105	-0.000677564
1522.02	0.000994949	0.000976888	0.00135561	0.000870177	0.00050682	0.00034825	-0.000206803	-0.00072956
1521.05	0.000826363	0.000928253	0.00130143	0.00102211	0.000420636	0.000534183	-0.000119561	-0.000637725
1520.09	0.000666882	0.000828283	0.00116897	0.0010942	0.000261855	0.000632044	-6.60061e-05	-0.00044274
1519.12	0.000499966	0.000667333	0.000981166	0.00102757	6.90066e-05	0.000600994	-8.77372e-05	-0.000218357
1518.16	0.00032102	0.000451348	0.000764099	0.000823137	-0.000132046	0.000469914	-0.000166165	-5.17157e-05
1517.2	0.000153269	0.000217738	0.000535088	0.000556061	-0.000279069	0.000300642	-0.000300271	1.13265e-05
1516.23	4.6836e-05	6.22804e-05	0.000342583	0.000325359	-0.000305658	0.000187858	-0.000425158	2.62801e-05
1515.27	6.19117e-05	5.15016e-05	0.000269671	0.000201558	-0.000183326	0.000188676	-0.000435961	6.12838e-05
1514.3	0.000139559	0.000120639	0.000284895	0.000182133	-4.09739e-05	0.000216147	-0.000374486	8.09689e-05
1513.34	0.000162947	0.000142085	0.000275215	0.000182441	-3.22556e-05	0.000178925	-0.000340456	5.71037e-05
1512.37	0.00010338	9.53379e-05	0.000225516	0.000163376	-0.000113309	8.01079e-05	-0.000344737	3.15171e-05
1511.41	2.58095e-05	3.48744e-05	0.000171355	0.00013487	-0.000190878	-2.58209e-05	-0.000346518	2.61121e-05
1510.44	-3.96054e-05	-1.6158e-05	0.000115993	9.95237e-05	-0.000253182	-0.000116854	-0.000330148	1.71122e-05
1509.48	-8.97326e-05	-5.75864e-05	6.87108e-05	5.95906e-05	-0.000317565	-0.000204014	-0.000312038	-1.60608e-05
1508.51	-0.000124363	-8.96576e-05	3.55305e-05	2.0673e-05	-0.000372741	-0.000285929	-0.000320952	-6.5601e-05
1507.55	-0.000144708	-0.000109474	1.79089e-05	-6.57982e-06	-0.000417656	-0.000367749	-0.000330115	-0.000127887
1506.59	-0.000136023	-0.00010904	1.92688e-05	-1.45758e-05	-0.000457051	-0.000437387	-0.000316448	-0.000185745
1505.62	-9.32959e-05	-7.62741e-05	6.26785e-05	6.48966e-06	-0.000467317	-0.000470151	-0.000289384	-0.000212255
1504.66	-1.43957e-05	-7.21092e-06	0.00013627	6.18935e-05	-0.00043656	-0.000451272	-0.000242307	-0.000188661
1503.69	9.77534e-05	9.52106e-05	0.000218769	0.000144587	-0.000349224	-0.000362175	-0.000158883	-0.000114909
1502.73	0.00022047	0.000215231	0.000301439	0.000238702	-0.000203832	-0.000221498	-5.01794e-05	-1.03818e-05
1501.76	0.000332118	0.000327174	0.000366842	0.000320192	-4.44322e-05	-6.834e-05	5.24201e-05	8.79411e-05
1500.8	0.000421377	0.000415485	0.000402777	0.000374879	0.000104317	7.67175e-05	0.000133146	0.000164968
1499.83	0.000472292	0.000467434	0.000400838	0.000396912	0.000221308	0.000191744	0.000172067	0.000221152
1498.87	0.00047279	0.000471283	0.00037177	0.000381528	0.000279317	0.00024606	0.000188692	0.000251271
1497.9	0.000419864	0.000423706	0.00032178	0.000337455	0.000265877	0.000235917	0.000176583	0.000242777
1496.94	0.000335402	0.000340448	0.000258907	0.000275562	0.000187714	0.000169115	0.000132431	0.00019098
1495.98	0.000252109	0.000252643	0.000195839	0.000205908	8.78953e-05	7.45847e-05	6.82072e-05	0.000118576
1495.01	0.00018895	0.000186466	0.00014311	0.000141821	6.56046e-06	-5.10846e-07	-4.26111e-06	4.871e-05
1494.05	0.000139867	0.000139013	9.3462e-05	8.73351e-05	-5.59213e-05	-5.57745e-05	-5.72647e-05	-5.30362e-06
1493.08	9.80103e-05	9.87825e-05	4.6826e-05	4.4798e-05	-9.68538e-05	-0.000104208	-9.48003e-05	-4.19309e-05
1492.12	6.60949e-05	6.5677e-05	1.49197e-05	1.47561e-05	-0.000126359	-0.000141921	-0.000109524	-6.68322e-05
1491.15	4.0612e-05	4.18225e-05	-4.96474e-06	-7.44015e-06	-0.000156262	-0.000166662	-0.000124813	-8.37118e-05
1490.19	1.83454e-05	2.68327e-05	-1.87158e-05	-2.42375e-05	-0.000182566	-0.000179171	-0.000147026	-9.50343e-05
1489.22	3.22143e-06	1.79747e-05	-2.38267e-05	-3.35795e-05	-0.000205267	-0.000192997	-0.000158283	-0.000102345
1488.26	-2.71311e-06	1.44519e-05	-2.98873e-05	-3.53741e-05	-0.000213656	-0.000205616	-0.000158016	-0.000105169
1487.29	-4.42892e-06	1.4426e-05	-3.72851e-05	-3.65501e-05	-0.000219033	-0.000209035	-0.000155909	-0.000103512
1486.33	-4.43212e-06	1.12397e-05	-4.04432e-05	-4.05025e-05	-0.000232342	-0.000221202	-0.000170574	-0.000108246
1485.37	-9.1136e-06	4.79493e-06	-4.20778e-05	-4.78669e-05	-0.000247666	-0.000243055	-0.000176677	-0.000122619
1484.4	-1.95593e-05	-2.57755e-06	-4.82517e-05	-5.70437e-05	-0.000261743	-0.000260177	-0.000187583	-0.00014075
1483.44	-2.89607e-05	-9.28516e-06	-6.13297e-05	-6.52589e-05	-0.000270653	-0.000267669	-0.000204559	-0.000157625
1482.47	-3.61066e-05	-1.48845e-05	-7.32164e-05	-7.36765e-05	-0.000261226	-0.00027228	-0.000203907	-0.00016391
1481.51	-3.87413e-05	-1.87274e-05	-8.54601e-05	-8.10797e-05	-0.000239689	-0.000270002	-0.000201631	-0.000165877
1480.54	-2.9597e-05	-1.70788e-05	-9.10247e-05	-8.4269e-05	-0.000208494	-0.000260328	-0.000194457	-0.000170493
1479.58	-9.63415e-06	-9.43837e-06	-8.3083e-05	-8.12241e-05	-0.000161303	-0.000248384	-0.000181499	-0.000169516
1478.61	1.96851e-05	9.02771e-07	-6.77671e-05	-7.12787e-05	-0.000113553	-0.000229565	-0.000160211	-0.000158989
1477.65	5.75255e-05	1.74082e-05	-3.73099e-05	-5.53072e-05	-6.74808e-05	-0.000204339	-0.000124241	-0.000145319
1476.69	0.000112617	4.5241e-05	1.67777e-05	-3.57736e-05	-1.86128e-06	-0.000176164	-7.62716e-05	-0.00012216
1475.72	0.000181576	7.61275e-05	7.93363e-05	-1.88858e-05	9.65473e-05	-0.000147976	-9.71722e-06	-0.000101156
1474.76	0.000255923	0.000102179	0.000134784	-6.1762e-06	0.00020666	-0.000124846	6.31004e-05	-8.99517e-05
1473.79	0.000322961	0.000120646	0.000182837	4.09398e-06	0.000294512	-0.000115002	0.000130698	-7.2517e-05
1472.83	0.000354953	0.000110787	0.000213125	-7.19818e-07	0.000326085	-0.000133475	0.000171135	-7.21353e-05
1471.86	0.000323622	5.95495e-05	0.000202509	-3.08981e-05	0.000289654	-0.000173769	0.000172086	-0.000101587
1470.9	0.000261841	6.40765e-06	0.000174677	-6.33994e-05	0.000224761	-0.000212575	0.000165835	-0.000126049
1469.93	0.000232933	-8.7133e-06	0.00016482	-7.07574e-05	0.000187242	-0.000217386	0.000167986	-0.000126159
1468.97	0.000232513	-3.65023e-06	0.000166312	-6.85369e-05	0.000176	-0.000217857	0.000157643	-0.000122717
1468	0.000230964	-4.10313e-06	0.000168422	-7.12708e-05	0.00012785	-0.00024158	0.000139716	-0.000135732
1467.04	0.000222899	1.4608e-06	0.00017537	-6.37983e-05	7.39365e-05	-0.000253012	0.000135061	-0.000130836
1466.08	0.000206605	1.37307e-05	0.000173175	-4.82711e-05	4.27797e-05	-0.000252042	0.000122981	-0.000111642
1465.11	0.000147038	2.41843e-06	0.000128612	-4.56311e-05	-2.49041e-05	-0.00025492	6.78363e-05	-0.000103042
1464.15	4.87922e-05	-3.29853e-05	5.23225e-05	-6.39214e-05	-0.000105792	-0.000267967	-7.58556e-06	-0.000115324
1463.18	-3.84684e-05	-7.23125e-05	-1.96692e-05	-8.88935e-05	-0.000161158	-0.00029457	-6.58644e-05	-0.000139397
1462.22	-0.00010405	-0.000112633	-7.44891e-05	-0.000115727	-0.000172238	-0.000305827	-9.13869e-05	-0.000143184
1461.25	-0.000158229	-0.000152338	-0.000119977	-0.000146461	-0.000157718	-0.000289177	-0.000101776	-0.000139781
1460.29	-0.000213703	-0.000201925	-0.00017795	-0.000192914	-0.000173712	-0.000283294	-0.000126974	-0.000160173
1459.32	-0.000242193	-0.000221208	-0.000196813	-0.00020475	-0.000255241	-0.00032259	-0.000176202	-0.000220102
1458.36	-0.000135391	-0.00011103	-8.64613e-05	-9.74444e-05	-0.000381898	-0.000407421	-0.000260291	-0.000301492
1457.39	4.64723e-05	5.84207e-05	6.1041e-05	4.6912e-05	-0.000464447	-0.000462895	-0.000327581	-0.000345335
1456.43	0.00012909	0.0001412	0.00010415	0.000106253	-0.000474424	-0.000456443	-0.000355036	-0.00033126
1455.47	5.83285e-05	9.49858e-05	6.08759e-06	4.53484e-05	-0.000516533	-0.000484739	-0.000396558	-0.000349275
1454.5	-0.0002113	-0.000129553	-0.000255973	-0.000160668	-0.000666481	-0.000639553	-0.000504008	-0.000480826
1453.54	-0.000565136	-0.000433097	-0.000596664	-0.000438662	-0.00083802	-0.000846751	-0.000644468	-0.000651878
1452.57	-0.00073815	-0.000579854	-0.000809034	-0.000594508	-0.000985555	-0.00101356	-0.000762757	-0.000788983
1451.61	-0.000729507	-0.00060755	-0.000826431	-0.000599263	-0.00115931	-0.00114662	-0.000880318	-0.000893768
1450.64	-0.000699896	-0.000697055	-0.000758527	-0.000610856	-0.00131179	-0.00121833	-0.000982304	-0.000944143
1449.68	-0.000685781	-0.000828979	-0.000668533	-0.000679113	-0.00134738	-0.00120868	-0.000998745	-0.000931322
1448.71	-0.000682192	-0.000921053	-0.000588585	-0.000772087	-0.00126387	-0.00115787	-0.000934655	-0.000862716
1447.75	-0.000664108	-0.000902011	-0.000541873	-0.000822402	-0.00111952	-0.00109266	-0.000851893	-0.000785601
1446.78	-0.000568375	-0.000748173	-0.000483635	-0.000755991	-0.000952705	-0.00100714	-0.000768115	-0.000724523
1445.82	-0.000435299	-0.000562454	-0.000412579	-0.0006241	-0.000787177	-0.000896926	-0.000679431	-0.000676756
1444.86	-0.000337686	-0.000430384	-0.000363691	-0.00051728	-0.000663166	-0.000789918	-0.000608055	-0.000637642
1443.89	-0.00028343	-0.000358899	-0.000331453	-0.000457772	-0.000575519	-0.000709122	-0.000540616	-0.000600043
1442.93	-0.000266308	-0.000343026	-0.000308017	-0.000428735	-0.000504658	-0.000648936	-0.000469911	-0.000563332
1441.96	-0.000272075	-0.000364254	-0.000296106	-0.000410808	-0.000460574	-0.000614429	-0.000420037	-0.000536355
1441	-0.000283022	-0.000385548	-0.000290937	-0.000392482	-0.000445034	-0.000604875	-0.000396672	-0.000524558
1440.03	-0.000286158	-0.000377513	-0.000288382	-0.000366996	-0.000443614	-0.000593293	-0.000381699	-0.000501153
1439.07	-0.000286746	-0.000351896	-0.000285136	-0.000342133	-0.00044969	-0.000562797	-0.000356568	-0.000466125
1438.1	-0.000297985	-0.000329062	-0.000294969	-0.000325781	-0.000458814	-0.000520103	-0.000340041	-0.000439167
1437.14	-0.000328105	-0.000307	-0.000327481	-0.000299561	-0.000469106	-0.000473274	-0.000333669	-0.000410251
1436.18	-0.000360354	-0.000289756	-0.000342877	-0.000245681	-0.00046839	-0.000427216	-0.0002974	-0.000341627
1435.21	-0.000357517	-0.000257244	-0.000306391	-0.000177872	-0.000416386	-0.000353333	-0.000214024	-0.00022834
1434.25	-0.00026287	-0.000165272	-0.000235175	-0.000108007	-0.000286966	-0.000220643	-0.000138131	-0.000122152
1433.28	-8.48494e-05	-3.06572e-05	-0.000139979	-2.90895e-05	-0.000106425	-7.09055e-05	-8.83321e-05	-4.90374e-05
1432.32	8.07234e-05	8.38881e-05	-2.14747e-05	5.70888e-05	2.66809e-05	2.60114e-05	-2.66594e-05	7.08754e-06
1431.35	0.000183182	0.000150998	9.11745e-05	0.000121107	7.61084e-05	7.18436e-05	4.094e-05	4.71846e-05
1430.39	0.000217973	0.000162184	0.000147104	0.000124564	8.70715e-05	7.96177e-05	8.02572e-05	5.33985e-05
1429.42	0.000185723	0.000114337	0.000131642	6.6265e-05	7.34386e-05	4.31497e-05	7.19867e-05	2.59408e-05
1428.46	0.000121311	3.53142e-05	7.86903e-05	-1.59269e-05	4.21957e-05	-7.25436e-06	3.75117e-05	-1.02733e-05
1427.49	5.04241e-05	-3.6797e-05	1.08535e-05	-8.61443e-05	9.26499e-06	-5.28188e-05	3.93722e-06	-3.95885e-05
1426.53	-1.13151e-05	-7.89315e-05	-5.67112e-05	-0.000136757	-3.13881e-05	-0.000103512	-2.08361e-05	-7.91861e-05
1425.57	-5.81842e-05	-0.000106907	-0.000116531	-0.000187377	-0.000115135	-0.000184478	-7.16228e-05	-0.000153564
1424.6	-9.72841e-05	-0.000136097	-0.000154376	-0.000232906	-0.000221687	-0.000275898	-0.000147504	-0.000230228
1423.64	-0.000105683	-0.000139972	-0.000149589	-0.000239559	-0.000279739	-0.000322226	-0.000180058	-0.000254887
1422.67	-7.76587e-05	-0.000105524	-0.000108221	-0.000206959	-0.000276053	-0.000305358	-0.000175308	-0.000225799
1421.71	-4.01943e-05	-6.04286e-05	-7.49711e-05	-0.000167098	-0.000244139	-0.000261398	-0.000163385	-0.000185697
1420.74	-2.09833e-05	-2.31234e-05	-6.29281e-05	-0.000140605	-0.000221055	-0.000225845	-0.000145684	-0.00015458
1419.78	-1.10453e-05	1.38452e-05	-5.26781e-05	-0.000116955	-0.000209517	-0.000189951	-0.000133309	-0.000127168
1418.81	6.9961e-06	6.04506e-05	-4.31192e-05	-8.51834e-05	-0.000194523	-0.000142482	-0.000118233	-9.26366e-05
1417.85	4.27062e-05	0.000114763	-1.57118e-05	-4.15524e-05	-0.00015152	-9.27673e-05	-8.62567e-05	-4.47547e-05
1416.88	0.000111414	0.000175347	5.00006e-05	2.02038e-05	-8.18691e-05	-3.37478e-05	-3.44183e-05	8.93947e-06
1415.92	0.000199128	0.000248991	0.000134262	0.000106341	4.67101e-06	5.47078e-05	4.61106e-05	7.98996e-05
1414.96	0.000298621	0.000337639	0.000230129	0.000206149	0.000112951	0.000167241	0.000142479	0.000178298
1413.99	0.000387504	0.000394012	0.000284738	0.000250739	0.000201655	0.000247578	0.000201094	0.000238815
1413.03	0.000371378	0.000332752	0.000211281	0.000170721	0.000193248	0.000198289	0.00013854	0.000154567
1412.06	0.000209057	0.000144248	2.58829e-05	-8.54955e-06	3.028e-05	2.81426e-06	-4.61733e-05	-3.93255e-05
1411.1	-2.12661e-05	-9.52798e-05	-0.000169261	-0.000219676	-0.000222723	-0.000267266	-0.000253242	-0.000258818
1410.13	-0.000182543	-0.000259677	-0.000278821	-0.000366195	-0.000430911	-0.000485385	-0.000381609	-0.000414734
1409.17	-0.000195077	-0.000261188	-0.000275529	-0.000366553	-0.000495104	-0.000520621	-0.000388963	-0.000412337
1408.2	-0.000134932	-0.000167738	-0.000213322	-0.000276023	-0.000453624	-0.000427598	-0.000329874	-0.00031555
1407.24	-6.64323e-05	-7.09888e-05	-0.000147141	-0.000182394	-0.000395678	-0.000329642	-0.000267921	-0.000222054
1406.27	-1.88466e-07	7.40724e-06	-8.47641e-05	-0.000111738	-0.000328811	-0.000243891	-0.000209842	-0.000150023
1405.31	4.55464e-05	6.2114e-05	-3.59995e-05	-5.74952e-05	-0.000273845	-0.000174915	-0.000178652	-9.28781e-05
1404.35	7.29442e-05	0.000100232	-3.51242e-06	-1.31728e-05	-0.000238794	-0.000128509	-0.000155843	-4.82353e-05
1403.38	9.90473e-05	0.000134952	3.25424e-05	2.55649e-05	-0.000208551	-0.000105373	-0.000116485	-3.27178e-05
1402.42	0.000133713	0.000172798	7.77529e-05	6.92556e-05	-0.000181639	-7.91578e-05	-8.94744e-05	-8.80635e-06
1401.45	0.000173809	0.000216547	0.000122003	0.000121952	-0.000143568	-3.4304e-05	-6.52872e-05	5.27391e-05
1400.49	0.000218124	0.00026898	0.000168752	0.000183997	-9.5984e-05	2.5275e-05	-2.87083e-05	0.00010807
1399.52	0.000267827	0.00032702	0.000214209	0.000250012	-4.7787e-05	9.4558e-05	1.13733e-05	0.000155802
1398.56	0.000315358	0.00037777	0.000249179	0.00030455	-1.00424e-05	0.000145295	4.01789e-05	0.00019161
1397.59	0.000349188	0.000409592	0.000268099	0.000338157	1.2686e-05	0.000174735	5.00283e-05	0.000209871
1396.63	0.000366979	0.000419006	0.000277488	0.000350503	3.04371e-05	0.000186697	5.61028e-05	0.000223358
1395.67	0.000358538	0.000422665	0.000260698	0.000354095	3.20514e-05	0.000201464	5.69489e-05	0.000242674
1394.7	0.000314844	0.000439762	0.00020683	0.000359654	2.52644e-05	0.000245938	4.51294e-05	0.000268062
1393.74	0.000271525	0.000482698	0.000138823	0.000370636	3.94994e-05	0.000330547	3.05134e-05	0.000308929
1392.77	0.000277161	0.000545966	0.000103679	0.000393351	9.44184e-05	0.000433188	3.7415e-05	0.000371053
1391.81	0.000282963	0.000558491	9.4466e-05	0.000392348	0.000142586	0.000473162	5.39256e-05	0.000399813
1390.84	0.000220138	0.000483022	6.42908e-05	0.00033568	0.000125539	0.000407877	4.28433e-05	0.000353113
1389.88	0.000163704	0.000401028	3.36246e-05	0.000282826	0.000112195	0.000333427	3.15633e-05	0.000298918
1388.91	0.000158521	0.00037641	2.55404e-05	0.000299736	0.000178463	0.000346343	6.42642e-05	0.000323276
1387.95	0.000135377	0.000380365	2.97544e-05	0.000359774	0.000216657	0.000400113	9.04789e-05	0.000390037
1386.98	0.000128357	0.000406286	7.21511e-05	0.000441959	0.000207313	0.000466852	0.00011416	0.000477811
1386.02	0.000174635	0.00048542	0.000137898	0.000551984	0.000241813	0.000576147	0.000171602	0.000607488
1385.06	0.000210637	0.000548762	0.000176616	0.000612633	0.000265106	0.000616957	0.000221811	0.000683359
1384.09	0.000221118	0.000516921	0.000209874	0.00054405	0.000250424	0.000527024	0.000284088	0.000626732
1383.13	0.000211341	0.000407955	0.000220601	0.000373846	0.000226551	0.000396997	0.000308252	0.000477522
1382.16	0.000180386	0.000283688	0.000184138	0.000185253	0.000142229	0.000253915	0.000218047	0.000283883
1381.2	0.00015507	0.000185934	0.000143238	4.44661e-05	-1.89963e-05	0.000110467	6.98717e-05	0.000114936
1380.23	0.000156362	0.000128327	0.000146212	1.35279e-05	-0.000141203	2.0528e-05	-1.98833e-05	4.1342e-05
1379.27	0.000211829	0.000155848	0.00021777	0.000109212	-0.000169463	1.97447e-06	-3.67978e-05	4.10218e-05
1378.3	0.000324354	0.00026047	0.000307432	0.000221972	-0.000157385	4.21396e-06	-5.91544e-05	3.18137e-05
1377.34	0.000419837	0.000348223	0.000343549	0.000252808	-0.000123154	2.70304e-06	-0.000100479	-6.52488e-06
1376.37	0.000434746	0.000369399	0.000314754	0.000211063	-7.4998e-05	-5.31144e-06	-0.000101067	-3.27028e-05
1375.41	0.000401201	0.000358875	0.000257861	0.000160921	-2.11177e-05	-1.12557e-05	-4.54122e-05	-3.97261e-05
1374.45	0.000367531	0.000355376	0.000219196	0.000149814	2.6065e-05	5.16375e-06	2.7e-06	-3.2326e-05
1373.48	0.000390585	0.000373836	0.000219942	0.000159561	8.38571e-05	4.48629e-05	4.124e-05	-1.72105e-06
1372.52	0.000471741	0.000381156	0.000249881	0.000132852	0.000225524	0.000144402	0.000121662	9.93988e-05
1371.55	0.000504819	0.000338726	0.000263651	7.51982e-05	0.000394733	0.000259953	0.000227297	0.00022868
1370.59	0.00044095	0.000257783	0.000251928	3.18516e-05	0.000446658	0.000252932	0.000283224	0.000249285
1369.62	0.000283223	0.000140354	0.000197415	-1.24866e-05	0.000308673	0.000107873	0.000233642	0.000151672
1368.66	7.84222e-05	-2.11881e-06	9.24375e-05	-7.09423e-05	2.80518e-05	-0.000115351	9.88101e-05	6.74224e-06
1367.69	-0.000108334	-0.000146627	-1.70821e-06	-0.000132516	-0.00025221	-0.000366705	-3.92189e-05	-0.000148229
1366.73	-0.000211718	-0.000230533	-4.59079e-05	-0.000157762	-0.000429101	-0.00055364	-0.000125386	-0.000261282
1365.76	-0.000233317	-0.000253928	-7.617e-05	-0.000166756	-0.000509682	-0.000627256	-0.000184005	-0.000313105
1364.8	-0.000237914	-0.000276658	-0.000115481	-0.000204429	-0.000553899	-0.000654635	-0.000250307	-0.000353282
1363.84	-0.000181069	-0.00024221	-0.000109407	-0.000202385	-0.000557763	-0.000677189	-0.000309333	-0.000402871
1362.87	-0.000101542	-0.000173787	-8.1931e-05	-0.000178785	-0.000514545	-0.000649528	-0.000333019	-0.00043775
1361.91	-7.61491e-05	-0.000151536	-8.47815e-05	-0.00020115	-0.000462459	-0.000584319	-0.000344427	-0.000453623
1360.94	-4.61198e-05	-0.000137788	-9.09132e-05	-0.000233739	-0.00038857	-0.000489158	-0.000343871	-0.000449947
1359.98	1.98317e-05	-9.37274e-05	-8.5146e-05	-0.000241558	-0.000283293	-0.000347753	-0.000317349	-0.000393846
1359.01	5.08218e-05	-5.30732e-05	-6.83182e-05	-0.000204374	-0.000230879	-0.000253184	-0.000286878	-0.000297816
1358.05	5.24757e-06	-5.33618e-05	-6.54613e-05	-0.000139868	-0.000271207	-0.000247458	-0.000280934	-0.000229055
1357.08	-7.21971e-05	-7.84396e-05	-9.67688e-05	-0.000103838	-0.000318485	-0.000243913	-0.000303858	-0.000192824
1356.12	-0.000137988	-8.84632e-05	-0.000144685	-9.52513e-05	-0.000316999	-0.00020422	-0.000296952	-0.000147316
1355.16	-0.000175668	-6.03759e-05	-0.000176522	-6.53388e-05	-0.000277838	-0.000138148	-0.000251011	-7.38758e-05
1354.19	-0.000184526	8.69539e-06	-0.000181174	1.41644e-05	-0.000207951	-4.0107e-05	-0.000184419	3.62575e-05
1353.23	-0.000171957	0.000105182	-0.000189763	0.000124722	-0.000113686	6.04504e-05	-9.55067e-05	0.00015829
1352.26	-0.00016039	0.000178465	-0.000228184	0.000190256	-1.83482e-05	0.000112581	-1.48733e-05	0.000221313
1351.3	-0.00018086	0.000152648	-0.000291811	0.000117397	5.01453e-05	8.82726e-05	5.09744e-05	0.000180305
1350.33	-0.000217704	2.25209e-05	-0.000317442	-7.28055e-05	7.69984e-05	9.02594e-06	0.000102619	9.40097e-05
1349.37	-0.000207307	-0.000124277	-0.000246352	-0.000257435	6.0647e-05	-6.32677e-05	0.000101799	2.9837e-05
1348.4	-0.000157854	-0.000237775	-0.000130992	-0.000374421	-9.63775e-06	-0.000118835	3.827e-05	-2.70427e-05
1347.44	-0.000139688	-0.00032833	-6.75809e-05	-0.000446451	-0.000141095	-0.000202675	-6.75923e-05	-0.000113103
1346.47	-0.000133008	-0.000381398	-4.91925e-05	-0.000482411	-0.000272971	-0.000300872	-0.000185818	-0.000214775
1345.51	-6.73487e-05	-0.000358112	-5.45609e-06	-0.000449447	-0.000319321	-0.000354446	-0.000246739	-0.000294116
1344.55	5.92945e-05	-0.000257382	7.23605e-05	-0.000347218	-0.000281201	-0.000359719	-0.000232059	-0.000342909
1343.58	0.000179631	-0.000131829	0.000132846	-0.000231166	-0.00022844	-0.000363648	-0.000199664	-0.00038354
1342.62	0.000238398	-2.79217e-05	0.000145699	-0.000147763	-0.000186936	-0.000382231	-0.000176676	-0.000425323
1341.65	0.000236222	3.49605e-05	0.000124105	-0.000102623	-0.000149464	-0.000388704	-0.000168502	-0.000443406
1340.69	0.00019211	5.00788e-05	9.04099e-05	-8.32494e-05	-0.000141874	-0.000378038	-0.000175686	-0.000409585
1339.72	0.000134882	3.16744e-05	6.20062e-05	-7.53365e-05	-0.000161307	-0.000363135	-0.000161563	-0.000341442
1338.76	8.2917e-05	1.99182e-06	3.70799e-05	-7.71024e-05	-0.000186141	-0.000341925	-0.000138114	-0.000276933
1337.79	3.94313e-05	-2.05658e-05	1.38753e-06	-9.69627e-05	-0.000208179	-0.000321294	-0.000146331	-0.000239667
1336.83	3.5627e-05	-9.33013e-06	-1.55565e-05	-9.94144e-05	-0.00017956	-0.000271115	-0.000145195	-0.000206479
1335.86	6.16882e-05	2.47904e-05	2.02038e-05	-5.82452e-05	-0.000111702	-0.000192501	-9.49983e-05	-0.000141509
1334.9	3.80432e-05	1.09252e-05	3.13969e-05	-4.79902e-05	-9.4377e-05	-0.000165932	-5.53308e-05	-9.40118e-05
1333.94	-4.32444e-05	-6.08493e-05	-3.99323e-05	-0.000115126	-0.000144182	-0.000186043	-7.31122e-05	-0.000102253
1332.97	-0.000118559	-0.000130457	-0.000138477	-0.000207079	-0.00018004	-0.000207445	-0.000107198	-0.000129731
1332.01	-0.000155069	-0.000160435	-0.000202223	-0.000267426	-0.000169337	-0.000201662	-0.000125739	-0.000143985
1331.04	-0.00013519	-0.000142132	-0.000217089	-0.000276864	-0.000109991	-0.000143613	-0.000113363	-0.000128567
1330.08	-8.27298e-05	-0.000102676	-0.000192269	-0.000253795	-1.56714e-05	-6.289e-05	-6.74689e-05	-7.79943e-05
1329.11	-4.63514e-05	-7.77653e-05	-0.000134943	-0.00020978	4.45772e-05	-2.66747e-06	6.90611e-06	-3.25273e-06
1328.15	-3.80424e-05	-7.29731e-05	-7.94245e-05	-0.000162464	4.35376e-05	5.89097e-06	7.51306e-05	4.91125e-05
1327.18	-4.62743e-05	-7.74479e-05	-6.03529e-05	-0.000147191	-1.064e-05	-3.86267e-05	6.49406e-05	2.4584e-05
1326.22	-5.07887e-05	-7.49212e-05	-7.95788e-05	-0.000163836	-8.98377e-05	-0.000104189	-1.11512e-05	-6.76946e-05
1325.25	-4.0433e-05	-6.00327e-05	-0.000116854	-0.000191538	-0.000176457	-0.000185017	-0.000121141	-0.000199013
1324.29	-1.29516e-05	-4.11058e-05	-0.000143199	-0.000208421	-0.000300824	-0.000332218	-0.000285489	-0.000368479
1323.33	1.15641e-05	-4.595e-05	-0.000162905	-0.000218708	-0.00049717	-0.000583949	-0.000501111	-0.000591143
1322.36	2.91454e-06	-8.41938e-05	-0.000184563	-0.00023076	-0.000742053	-0.000854249	-0.000730034	-0.000792372
1321.4	-6.44514e-06	-9.80591e-05	-0.000182489	-0.000207183	-0.000912639	-0.000993942	-0.000873041	-0.000857394
1320.43	1.07191e-05	-5.56235e-05	-0.000143137	-0.000135516	-0.00091798	-0.000951625	-0.000845114	-0.000777256
1319.47	3.6655e-05	1.41372e-05	-8.33438e-05	-5.54869e-05	-0.000800952	-0.000796107	-0.000704519	-0.000614738
1318.5	7.19056e-05	8.58106e-05	-4.12873e-05	1.74853e-06	-0.000649604	-0.000611052	-0.000543461	-0.000446252
1317.54	9.91781e-05	0.000140148	-3.04035e-05	4.08553e-05	-0.000498355	-0.000430183	-0.000414882	-0.000301488
1316.57	0.000103435	0.000171535	-3.0287e-05	7.78134e-05	-0.000357794	-0.000256481	-0.000313083	-0.000168651
1315.61	0.000108904	0.000196881	-1.46131e-05	0.000108272	-0.00021565	-7.9193e-05	-0.000204995	-3.58054e-05
1314.65	0.000141064	0.00023806	1.82902e-05	0.000134247	-6.36829e-05	8.80923e-05	-8.54548e-05	8.78898e-05
1313.68	0.000212028	0.000310005	7.20306e-05	0.000180908	7.09971e-05	0.000225966	2.811e-05	0.000199331
1312.72	0.000329481	0.000417195	0.00017115	0.000272235	0.000203192	0.000344386	0.000137991	0.000302914
1311.75	0.000488705	0.000522252	0.000316441	0.000364978	0.000347725	0.000427462	0.000261234	0.000380432
1310.79	0.000633518	0.000551447	0.000444268	0.000380075	0.000478346	0.000431838	0.000378145	0.000395026
1309.82	0.000683597	0.000468025	0.00048399	0.000290359	0.0005316	0.000340071	0.000428659	0.000327446
1308.86	0.000620354	0.000279488	0.000419422	0.000103989	0.000486808	0.000161787	0.000384884	0.000179071
1307.89	0.000432637	3.26126e-06	0.00024394	-0.000162117	0.000353871	-9.39556e-05	0.000257544	-5.40071e-05
1306.93	0.000122743	-0.000304346	-2.86575e-05	-0.000446382	0.000117889	-0.000396846	3.72783e-05	-0.000329059
1305.96	-0.000212631	-0.000527456	-0.000314799	-0.000635095	-0.000197017	-0.00065266	-0.000231383	-0.000548702
1305	-0.000480129	-0.000618135	-0.000522586	-0.000687509	-0.000497613	-0.000798872	-0.000477514	-0.000661644
1304.04	-0.000640738	-0.000603927	-0.000615092	-0.000628571	-0.000724554	-0.000856752	-0.000652197	-0.000674093
1303.07	-0.000643749	-0.000478309	-0.000567821	-0.000468499	-0.000856567	-0.000786593	-0.000700111	-0.000583104
1302.11	-0.00047333	-0.000262909	-0.000391899	-0.000240807	-0.000818007	-0.000585156	-0.000603941	-0.000399799
1301.14	-0.000188588	-7.04978e-06	-0.000158698	-4.4156e-06	-0.000603898	-0.00031084	-0.000410473	-0.000165736
1300.18	0.000149411	0.000262123	5.93339e-05	0.000193984	-0.000255247	2.01713e-05	-0.000169407	7.35174e-05
1299.21	0.000462014	0.000486364	0.000232886	0.000322675	0.000150425	0.000346667	5.3855e-05	0.000270149
1298.25	0.000610085	0.000560467	0.000334154	0.000371403	0.000434635	0.000527831	0.000214004	0.000386015
1297.28	0.00052224	0.00044816	0.000379946	0.000356379	0.000458826	0.000472471	0.000318921	0.00041764
1296.32	0.000315183	0.000255723	0.000372789	0.000287517	0.000284345	0.000267901	0.000364642	0.000371633
1295.35	0.000146012	0.000100314	0.000296236	0.000178671	9.00531e-05	5.98711e-05	0.000315333	0.000259143
1294.39	4.72225e-05	8.88106e-06	0.000185299	6.64577e-05	-4.83809e-05	-9.13704e-05	0.000200227	0.000124323
1293.43	-1.06321e-05	-3.58063e-05	7.38227e-05	-1.32113e-05	-0.000140043	-0.000184652	7.80678e-05	1.0999e-05
1292.46	-3.85376e-05	-4.86864e-05	2.96703e-06	-5.14708e-05	-0.000205627	-0.00023891	-3.67598e-05	-6.93503e-05
1291.5	-4.62683e-05	-4.3771e-05	-3.59461e-05	-5.9726e-05	-0.000255366	-0.000260339	-0.000117702	-0.000115394
1290.53	-4.71069e-05	-3.44888e-05	-6.05669e-05	-5.90479e-05	-0.000285827	-0.000268463	-0.000168419	-0.000141828
1289.57	-4.87391e-05	-2.79975e-05	-7.46573e-05	-6.44388e-05	-0.000309995	-0.000274647	-0.000213773	-0.000159833
1288.6	-5.8057e-05	-2.92548e-05	-0.000101719	-7.8268e-05	-0.000330326	-0.00027088	-0.000238852	-0.00017115
1287.64	-7.85276e-05	-4.04768e-05	-0.000126832	-9.6691e-05	-0.000348475	-0.000271214	-0.000250164	-0.000177964
1286.67	-0.000101128	-5.64269e-05	-0.000139249	-0.000115168	-0.000349054	-0.000274578	-0.000256433	-0.000177898
1285.71	-0.000106353	-6.72221e-05	-0.000146752	-0.000128353	-0.000335242	-0.000277431	-0.000248789	-0.000183308
1284.74	-8.65988e-05	-6.86272e-05	-0.000134225	-0.000130837	-0.00031417	-0.000280696	-0.000236684	-0.000196995
1283.78	-4.80902e-05	-5.93777e-05	-0.00010326	-0.00012288	-0.000268656	-0.000272817	-0.000211159	-0.000207005
1282.82	-4.52733e-06	-4.10419e-05	-6.98998e-05	-0.000108828	-0.000211546	-0.000259903	-0.000176061	-0.000204071
1281.85	3.06815e-05	-2.13516e-05	-4.08713e-05	-9.94506e-05	-0.000173947	-0.000246588	-0.000147972	-0.000196909
1280.89	5.26493e-05	-1.20447e-05	-2.58407e-05	-0.000106339	-0.000160756	-0.000230435	-0.000137326	-0.000198251
1279.92	5.91622e-05	-2.16663e-05	-2.58413e-05	-0.000139895	-0.000151653	-0.000236552	-0.000143547	-0.000223453
1278.96	5.14315e-05	-5.66431e-05	-3.97353e-05	-0.000204011	-0.000157468	-0.000287558	-0.000151214	-0.000285057
1277.99	1.47125e-05	-0.000135534	-7.08675e-05	-0.000291863	-0.000213339	-0.000414743	-0.000171118	-0.000382284
1277.03	-0.000109389	-0.000278458	-0.000128802	-0.000383167	-0.000374596	-0.000633051	-0.000229172	-0.000505851
1276.06	-0.000313564	-0.000421555	-0.000260017	-0.000438623	-0.000632909	-0.000833878	-0.000377679	-0.000598113
1275.1	-0.000421668	-0.000430839	-0.000398312	-0.000420864	-0.000780405	-0.000833905	-0.000551002	-0.000582193
1274.14	-0.000351623	-0.000314686	-0.000402431	-0.000342447	-0.000681662	-0.000657592	-0.000573296	-0.000464363
1273.17	-0.000254386	-0.000212839	-0.000323435	-0.000263247	-0.000516595	-0.000498277	-0.000454881	-0.00033862
1272.21	-0.000208484	-0.000170912	-0.00025688	-0.000225133	-0.000413885	-0.000407766	-0.000354266	-0.000275582
1271.24	-0.000169683	-0.000148677	-0.000224387	-0.000219972	-0.000346818	-0.000337581	-0.000330433	-0.00026802
1270.28	-0.000119938	-0.000123397	-0.000215538	-0.000220861	-0.000310897	-0.000296031	-0.000337246	-0.000281471
1269.31	-8.3267e-05	-0.000104552	-0.000215199	-0.000223899	-0.000304701	-0.000291354	-0.000348789	-0.000294416
1268.35	-0.000103362	-0.000118048	-0.000233601	-0.000234959	-0.000331413	-0.000316739	-0.000363632	-0.000313177
1267.38	-0.000182226	-0.00017073	-0.00027583	-0.000247011	-0.000397318	-0.000368268	-0.00038651	-0.000330195
1266.42	-0.000265686	-0.000232581	-0.000322706	-0.000258081	-0.000441377	-0.000407859	-0.000401408	-0.000336729
1265.45	-0.000302614	-0.000271416	-0.000349815	-0.000278661	-0.000445652	-0.00041894	-0.000412822	-0.000348124
1264.49	-0.000291757	-0.000289836	-0.000335742	-0.000312189	-0.000445933	-0.000444255	-0.000419577	-0.000373882
1263.53	-0.00024644	-0.000303176	-0.000275212	-0.000361473	-0.000444863	-0.000495943	-0.000397392	-0.000424483
1262.56	-0.000187088	-0.000299722	-0.000192666	-0.000407729	-0.000441982	-0.000523261	-0.000350896	-0.000468507
1261.6	-0.000128154	-0.000272784	-0.000108994	-0.000431115	-0.000400495	-0.000505603	-0.000288745	-0.000463128
1260.63	-7.86595e-05	-0.000266859	-7.23892e-05	-0.000455942	-0.000336319	-0.000500107	-0.000227722	-0.000440704
1259.67	-5.00922e-05	-0.000302361	-8.25953e-05	-0.000482206	-0.000279087	-0.000532678	-0.000192648	-0.000436809
1258.7	-2.76649e-05	-0.000348928	-8.94365e-05	-0.000490928	-0.000232871	-0.000573747	-0.000166763	-0.000445198
1257.74	-1.12108e-05	-0.000400453	-9.80264e-05	-0.000482086	-0.000189533	-0.000616164	-0.000137727	-0.000465894
1256.77	-1.45556e-05	-0.000458601	-0.00012135	-0.000452285	-0.000144789	-0.000667876	-0.000147833	-0.000473348
1255.81	-4.94367e-05	-0.000501032	-0.000178818	-0.000408937	-0.00013596	-0.000720674	-0.000205847	-0.000446796
1254.84	-0.000106331	-0.000503462	-0.00028075	-0.00036965	-0.000181593	-0.000749067	-0.000286293	-0.000408109
1253.88	-0.000181018	-0.000469162	-0.000380437	-0.000343072	-0.000258936	-0.000724613	-0.000355362	-0.000371294
1252.92	-0.000269699	-0.000417032	-0.00044851	-0.000323549	-0.0003305	-0.000661863	-0.000398179	-0.000350919
1251.95	-0.000335198	-0.000358032	-0.000476351	-0.000300995	-0.00036816	-0.000590748	-0.000412864	-0.000340806
1250.99	-0.000345643	-0.000295601	-0.000476095	-0.000267154	-0.000350993	-0.000505231	-0.000404822	-0.000301629
1250.02	-0.000341637	-0.000243103	-0.000505695	-0.000224213	-0.000348135	-0.000426729	-0.000437779	-0.000243828
1249.06	-0.000414904	-0.000229626	-0.000645141	-0.000198364	-0.000447118	-0.000381942	-0.000594404	-0.000217078
1248.09	-0.000627767	-0.000271161	-0.000886046	-0.000216145	-0.000700068	-0.000377505	-0.000870895	-0.000241184
1247.13	-0.00097751	-0.000373873	-0.00107595	-0.000270377	-0.00108629	-0.000414486	-0.00111655	-0.000287163
1246.16	-0.00133331	-0.000530554	-0.00110833	-0.000348514	-0.00146919	-0.000503333	-0.00119738	-0.000328029
1245.2	-0.00148607	-0.000688548	-0.000993537	-0.000443192	-0.00168152	-0.000629764	-0.00111039	-0.00037128
1244.23	-0.00135186	-0.000759617	-0.000802742	-0.000501635	-0.00163556	-0.000729119	-0.000928439	-0.000413759
1243.27	-0.00107785	-0.000684184	-0.00061059	-0.000459086	-0.00139618	-0.0007473	-0.000713946	-0.000418295
1242.31	-0.000873101	-0.000524272	-0.000464211	-0.000351593	-0.00113953	-0.000683939	-0.000549965	-0.000377481
1241.34	-0.000764628	-0.000392612	-0.000364027	-0.000268297	-0.000975416	-0.000576271	-0.000449697	-0.000321306
1240.38	-0.00065557	-0.000325922	-0.000279548	-0.000237582	-0.000851555	-0.000484614	-0.000352018	-0.000276566
1239.41	-0.000527883	-0.000311329	-0.000214257	-0.0002453	-0.000715086	-0.000444631	-0.000275178	-0.000264038
1238.45	-0.00042697	-0.000324151	-0.000181742	-0.00026042	-0.000600089	-0.000448261	-0.000228643	-0.000271624
1237.48	-0.000359807	-0.000345724	-0.000163479	-0.000264484	-0.000536417	-0.000470854	-0.000219869	-0.000281814
1236.52	-0.000303629	-0.000391052	-0.000150603	-0.000284093	-0.000507819	-0.000511396	-0.000249852	-0.000308262
1235.55	-0.000251253	-0.0004848	-0.000155171	-0.000355684	-0.000478197	-0.000578159	-0.000270702	-0.000359946
1234.59	-0.000208902	-0.000597673	-0.000200463	-0.000458577	-0.000436689	-0.000669185	-0.000285882	-0.000429535
1233.63	-0.000195706	-0.000625788	-0.000269699	-0.000494328	-0.000406989	-0.000777841	-0.000328997	-0.000510546
1232.66	-0.000223402	-0.000489721	-0.000331117	-0.00040673	-0.000408782	-0.000849612	-0.000379213	-0.000575309
1231.7	-0.000251183	-0.000266128	-0.000372994	-0.000272361	-0.000412684	-0.000780289	-0.0004038	-0.000559011
1230.73	-0.000195131	-6.95742e-05	-0.000344799	-0.000153053	-0.000363497	-0.000558765	-0.00041607	-0.000441441
1229.77	-5.5455e-05	6.8307e-05	-0.000238166	-5.29946e-05	-0.000274164	-0.000313146	-0.000391386	-0.000276922
1228.8	4.22416e-05	0.000124516	-0.000138455	5.48506e-06	-0.000251211	-0.000170458	-0.000346608	-0.000161255
1227.84	4.62483e-05	0.000104536	-0.000115908	4.94906e-06	-0.000319284	-0.000146699	-0.000366852	-0.00013587
1226.87	5.26876e-06	6.48638e-05	-0.000136389	-1.74848e-05	-0.000367221	-0.000162171	-0.000396441	-0.000138768
1225.91	-4.66127e-05	4.43991e-05	-0.000166651	-2.54137e-05	-0.000359961	-0.000140019	-0.000376669	-0.000120121
1224.94	-0.000104551	4.28545e-05	-0.000203874	-1.23324e-05	-0.0003415	-9.4654e-05	-0.000341849	-8.00379e-05
1223.98	-0.000161862	5.83504e-05	-0.000244066	2.76297e-05	-0.000320005	-4.20361e-05	-0.000311529	-2.10599e-05
1223.02	-0.000205849	0.000106195	-0.000274961	0.000105459	-0.000289545	3.22726e-05	-0.000280016	6.12383e-05
1222.05	-0.000242151	0.000185765	-0.000288883	0.000197466	-0.000255071	0.000129149	-0.000254912	0.000170151
1221.09	-0.000249255	0.000233133	-0.000285272	0.000226222	-0.000216839	0.000261337	-0.000229761	0.0003083
1220.12	-0.00018677	0.000210075	-0.00022632	0.000170361	-0.000179265	0.0003575	-0.000203333	0.000389755
1219.16	-6.26749e-05	0.000172406	-0.000115846	9.85937e-05	-0.000157898	0.000296549	-0.000175171	0.000300056
1218.19	8.44773e-05	0.000151917	6.29494e-06	4.8392e-05	-0.000137107	0.000103319	-0.000144064	9.12054e-05
1217.23	0.000238898	0.000133849	0.000114077	-4.29482e-06	-7.3275e-05	-9.40123e-05	-0.000110443	-9.55829e-05
1216.26	0.00036788	8.9933e-05	0.000175873	-6.87218e-05	2.71224e-05	-0.000244373	-3.48767e-05	-0.000212829
1215.3	0.000352714	-7.45189e-07	0.000152623	-0.00013088	0.000109445	-0.000347901	4.91322e-05	-0.000254675
1214.33	0.000189056	-0.00010578	7.52401e-05	-0.000153756	4.87371e-05	-0.000405326	4.12778e-05	-0.000254687
1213.37	5.76449e-05	-0.000155072	3.81213e-05	-0.000130911	-0.000113416	-0.000415909	-3.844e-05	-0.000243439
1212.41	5.87277e-05	-0.000124046	4.26586e-05	-0.000113569	-0.000190503	-0.00036979	-8.70081e-05	-0.000216524
1211.44	0.000129483	-7.79742e-05	2.31293e-05	-0.000165766	-0.000147689	-0.000300571	-0.000103153	-0.000223542
1210.48	0.000127057	-0.000111515	-7.9324e-05	-0.000319161	-8.28797e-05	-0.000279182	-0.000143753	-0.000313618
1209.51	-2.01436e-05	-0.000247576	-0.000255931	-0.000523539	-0.000114452	-0.000340344	-0.000273679	-0.000491051
1208.55	-0.000229331	-0.000416742	-0.000447049	-0.000713675	-0.000275125	-0.00047115	-0.000492637	-0.000705616
1207.58	-0.000382588	-0.000556638	-0.000616766	-0.000907864	-0.00049343	-0.000642455	-0.000707511	-0.000914503
1206.62	-0.000479205	-0.000710462	-0.00081823	-0.00117676	-0.000682929	-0.000833992	-0.000920359	-0.00114053
1205.65	-0.000648669	-0.000990481	-0.00111285	-0.00151484	-0.000867828	-0.00107427	-0.00113618	-0.0013813
1204.69	-0.000995822	-0.00145389	-0.00144849	-0.00182817	-0.00112599	-0.00140191	-0.00134789	-0.00158012
1203.73	-0.00151991	-0.00201791	-0.00173771	-0.00204105	-0.00147295	-0.00179995	-0.00152779	-0.00174592
1202.76	-0.00213815	-0.00249424	-0.002018	-0.00216133	-0.00190586	-0.0022432	-0.00174745	-0.00198775
1201.8	-0.00271199	-0.00259928	-0.00231456	-0.00207783	-0.00241373	-0.0025616	-0.00209605	-0.00219871
1200.83	-0.00276128	-0.00208457	-0.00221929	-0.00157435	-0.00263036	-0.00235466	-0.00219866	-0.00197462
1199.87	-0.00198975	-0.00118763	-0.00148321	-0.000814395	-0.00209597	-0.00157708	-0.00169375	-0.00125496
1198.9	-0.000955659	-0.000403697	-0.000520962	-0.000124302	-0.000975699	-0.000603493	-0.000767733	-0.000366183
1197.94	-9.46998e-05	0.000171842	0.000362381	0.000477657	0.000319545	0.000415256	0.000300446	0.000583841
1196.97	0.000698717	0.00076667	0.00121851	0.00117243	0.00149234	0.00144434	0.00142784	0.0016502
1196.01	0.00146335	0.00146801	0.00201784	0.00198514	0.00218337	0.00217482	0.00235286	0.00258912
1195.04	0.00199333	0.00206515	0.00252509	0.00261346	0.00223764	0.00231642	0.00267935	0.0029292
1194.08	0.00211684	0.00227894	0.00256355	0.00271678	0.00184359	0.00196042	0.00242068	0.00256931
1193.12	0.0018909	0.00208337	0.00221547	0.00233124	0.00132342	0.00144319	0.00189227	0.00190943
1192.15	0.00151271	0.00172233	0.00171948	0.00182048	0.000874707	0.0010433	0.00135815	0.00135683
1191.19	0.00115278	0.00145086	0.00128266	0.00147855	0.00055777	0.00085882	0.000935809	0.0010584
1190.22	0.000888163	0.00135936	0.000975962	0.00134723	0.00037907	0.00087379	0.000659368	0.00100149
1189.26	0.000713478	0.00132204	0.00078845	0.00126556	0.000285446	0.0010159	0.000513718	0.00110037
1188.29	0.000644345	0.00118474	0.000744385	0.00111831	0.000282571	0.00113974	0.000462101	0.00119133
1187.33	0.000773912	0.00102382	0.000884764	0.000987295	0.000409043	0.00111178	0.000559043	0.00121379
1186.36	0.00115443	0.000985225	0.00120212	0.000944509	0.000724318	0.00103353	0.000855372	0.00123793
1185.4	0.00162196	0.00102609	0.00152487	0.000927601	0.00127672	0.00102332	0.00130636	0.00123929
1184.43	0.00178428	0.000992093	0.00159026	0.000855178	0.00187673	0.00100385	0.00171523	0.0011582
1183.47	0.00151481	0.000832834	0.00136172	0.000714738	0.0020818	0.00087179	0.00182275	0.000978577
1182.51	0.00110091	0.000625114	0.00101837	0.000528875	0.00172557	0.000623171	0.00154835	0.000722518
1181.54	0.000749917	0.000432596	0.000680362	0.000324707	0.00114584	0.000351453	0.0010971	0.000438789
1180.58	0.000481709	0.000262338	0.000382998	0.000124186	0.000653921	0.000129167	0.000661775	0.000153881
1179.61	0.000273524	0.000100133	0.000137548	-7.12232e-05	0.000294831	-6.66113e-05	0.000289772	-0.000140474
1178.65	9.0193e-05	-6.63816e-05	-8.61303e-05	-0.000270465	-5.63272e-07	-0.000298228	-4.8537e-05	-0.000476754
1177.68	-0.000111141	-0.000248	-0.000329741	-0.000504383	-0.000303165	-0.000578757	-0.000414087	-0.000854815
1176.72	-0.000326928	-0.000422829	-0.000617133	-0.000786157	-0.000616464	-0.000837746	-0.000810064	-0.00123134
1175.75	-0.000502574	-0.000528619	-0.000968513	-0.00105155	-0.000883873	-0.000971798	-0.00123496	-0.00154567
1174.79	-0.00057438	-0.000514904	-0.00132102	-0.00118341	-0.0010173	-0.000937919	-0.00165743	-0.00168229
1173.82	-0.000516406	-0.00040356	-0.00149083	-0.0011075	-0.000982089	-0.000780665	-0.00191918	-0.00156519
1172.86	-0.000393689	-0.000277203	-0.00136533	-0.000882132	-0.000836844	-0.000609225	-0.00186382	-0.00127008
1171.9	-0.000329785	-0.000222537	-0.00109095	-0.000661389	-0.000698312	-0.000519579	-0.00156613	-0.000963093
1170.93	-0.000382293	-0.000273832	-0.000896087	-0.000545286	-0.000646818	-0.000542556	-0.00125811	-0.000755747
1169.97	-0.00050134	-0.000388372	-0.000825631	-0.000515474	-0.000727801	-0.000651257	-0.00109541	-0.000638747
1169	-0.000657939	-0.000524894	-0.000805244	-0.000512136	-0.000912434	-0.000792205	-0.00104973	-0.00057451
1168.04	-0.000803594	-0.00064023	-0.000752371	-0.000483754	-0.00109895	-0.000898865	-0.00100289	-0.000527281
1167.07	-0.000870471	-0.000682832	-0.000638072	-0.000420518	-0.001222	-0.000933508	-0.000902852	-0.000485311
1166.11	-0.000849631	-0.000636489	-0.000501541	-0.000341843	-0.00124934	-0.000899868	-0.000787047	-0.000447821
1165.14	-0.000742327	-0.000521008	-0.000385631	-0.000268561	-0.00118504	-0.000806412	-0.000683627	-0.000401764
1164.18	-0.000573997	-0.000386345	-0.000305738	-0.000214801	-0.00103119	-0.000676418	-0.000602637	-0.000352944
1163.22	-0.000408132	-0.000278424	-0.000259851	-0.00018702	-0.0008435	-0.000567172	-0.000547674	-0.000327803
1162.25	-0.000283577	-0.000201046	-0.000229528	-0.000177211	-0.000676021	-0.000480492	-0.000508323	-0.000315581
1161.29	-0.000191018	-0.000140133	-0.000200562	-0.000165325	-0.000533758	-0.000396213	-0.000456637	-0.000285646
1160.32	-0.000139603	-0.000103009	-0.000181107	-0.000155576	-0.000441489	-0.000348002	-0.000410692	-0.000261831
1159.36	-0.000128412	-9.44652e-05	-0.000182263	-0.000158121	-0.000402317	-0.000330697	-0.000382826	-0.000253479
1158.39	-0.000123194	-9.29233e-05	-0.000182872	-0.00015917	-0.000379638	-0.000324541	-0.000355721	-0.000238929
1157.43	-0.000111125	-8.07026e-05	-0.00016981	-0.000150234	-0.000348408	-0.000305877	-0.000322685	-0.000221402
1156.46	-9.40448e-05	-6.03556e-05	-0.000154628	-0.000138734	-0.000312811	-0.000269869	-0.000287853	-0.000201085
1155.5	-7.61705e-05	-3.82193e-05	-0.000139464	-0.000129049	-0.000271305	-0.000235517	-0.000249703	-0.000182113
1154.53	-5.80873e-05	-1.73879e-05	-0.000115418	-0.000117124	-0.000232499	-0.000210313	-0.000230362	-0.000161533
1153.57	-4.64785e-05	3.55815e-06	-9.76327e-05	-0.000100894	-0.000210991	-0.000194155	-0.000221544	-0.000146397
1152.61	-3.5538e-05	2.16561e-05	-9.21707e-05	-8.63986e-05	-0.000205048	-0.000185077	-0.000204317	-0.000138487
1151.64	-2.1966e-05	3.72012e-05	-7.96682e-05	-7.48261e-05	-0.000202244	-0.000181093	-0.000195817	-0.000130779
1150.68	-1.01483e-05	5.36984e-05	-6.20126e-05	-6.57728e-05	-0.000189321	-0.000176587	-0.000183111	-0.000129025
1149.71	4.76034e-06	6.85705e-05	-4.83668e-05	-6.2613e-05	-0.000168919	-0.000174143	-0.000168473	-0.000129492
1148.75	2.48067e-05	7.69825e-05	-4.20712e-05	-6.24149e-05	-0.000159692	-0.000173405	-0.00016412	-0.000128739
1147.78	4.19291e-05	7.62671e-05	-4.29312e-05	-6.0923e-05	-0.000154933	-0.000168353	-0.000157609	-0.000121442
1146.82	4.7899e-05	6.80984e-05	-4.13699e-05	-6.45233e-05	-0.000148998	-0.00017336	-0.000136816	-0.000122508
1145.85	4.59744e-05	5.11717e-05	-4.74895e-05	-7.73752e-05	-0.000146538	-0.000188571	-0.000148133	-0.000135157
1144.89	3.34402e-05	2.47231e-05	-6.28863e-05	-9.74918e-05	-0.000149257	-0.000213085	-0.000166042	-0.000158351
1143.92	1.52253e-05	-1.22812e-05	-7.33201e-05	-0.000126787	-0.000154204	-0.000262546	-0.000158601	-0.000196575
1142.96	-5.20347e-06	-5.71326e-05	-8.60921e-05	-0.000163683	-0.000155194	-0.000330561	-0.000145133	-0.000248294
1142	-2.14134e-05	-9.87911e-05	-8.54729e-05	-0.000196851	-0.000156701	-0.00038803	-0.000117552	-0.000298882
1141.03	-1.94952e-05	-0.000127078	-6.47962e-05	-0.000213487	-0.0001528	-0.000410754	-8.04967e-05	-0.000319545
1140.07	1.3343e-07	-0.000135074	-3.817e-05	-0.000210753	-0.000145174	-0.000383171	-7.25006e-05	-0.000294025
1139.1	2.231e-05	-0.000126711	-9.55717e-06	-0.000196824	-0.000141916	-0.000321778	-9.12556e-05	-0.000236254
1138.14	4.21475e-05	-0.000109714	1.32014e-05	-0.000176796	-0.000126575	-0.000246174	-0.000110832	-0.000168314
1137.17	6.81252e-05	-7.98121e-05	2.63691e-05	-0.000151368	-9.4073e-05	-0.000167936	-9.85648e-05	-0.000104162
1136.21	9.5356e-05	-3.16637e-05	3.80334e-05	-0.000122545	-5.91767e-05	-0.000101448	-6.211e-05	-5.84057e-05
1135.24	9.94462e-05	1.6813e-05	2.15195e-05	-0.000109893	-5.79507e-05	-6.56539e-05	-7.37232e-05	-4.35638e-05
1134.28	6.35626e-05	3.45498e-05	-3.83235e-05	-0.000133632	-0.000113936	-9.56271e-05	-0.000124735	-7.95669e-05
1133.31	-3.73196e-06	1.55708e-05	-0.000108703	-0.000176533	-0.000205391	-0.000178655	-0.000194632	-0.000158497
1132.35	-6.15448e-05	-9.51503e-06	-0.000152245	-0.000200589	-0.000293436	-0.000261929	-0.000255921	-0.000233031
1131.39	-7.12804e-05	-1.5607e-05	-0.000152783	-0.000189376	-0.000317652	-0.000309078	-0.000278558	-0.000272324
1130.42	-5.89197e-05	-2.00408e-05	-0.000148134	-0.000165572	-0.000302875	-0.000326786	-0.000284427	-0.000281396
1129.46	-6.44366e-05	-4.55372e-05	-0.000135972	-0.00015187	-0.000310274	-0.000355608	-0.000278536	-0.00028585
1128.49	-6.07223e-05	-6.28908e-05	-9.89653e-05	-0.000130124	-0.00031962	-0.000384248	-0.000260153	-0.000282588
1127.53	-2.62653e-05	-4.79695e-05	-5.32066e-05	-8.96533e-05	-0.000292754	-0.000373399	-0.000213518	-0.000259417
1126.56	2.29782e-05	-6.0677e-06	1.07852e-05	-4.2609e-05	-0.000233397	-0.000317302	-0.000160299	-0.000205562
1125.6	7.87796e-05	5.02316e-05	6.85553e-05	5.03942e-06	-0.000156764	-0.000232414	-0.000121259	-0.000128905
1124.63	0.000105008	7.91562e-05	8.51243e-05	1.84655e-05	-9.86549e-05	-0.000163636	-8.51645e-05	-8.42389e-05
1123.67	8.85056e-05	7.25062e-05	6.32375e-05	-1.16806e-06	-8.6367e-05	-0.000136925	-8.77983e-05	-8.91913e-05
1122.71	5.60054e-05	5.50211e-05	2.43077e-05	-2.25084e-05	-0.00011088	-0.000155583	-0.000116408	-0.000105543
1121.74	1.91193e-05	2.89831e-05	-1.18909e-05	-4.62687e-05	-0.000157045	-0.000188547	-0.000135301	-0.000125998
1120.78	-2.0273e-05	-5.12374e-06	-5.11988e-05	-7.51144e-05	-0.000208808	-0.000220049	-0.000174315	-0.000157706
1119.81	-5.97906e-05	-3.55697e-05	-9.94159e-05	-0.000102909	-0.000252213	-0.000256308	-0.000219074	-0.000183274
1118.85	-8.03446e-05	-4.63649e-05	-0.000127654	-0.000112212	-0.000265156	-0.00027014	-0.000239557	-0.000196514
1117.88	-6.33475e-05	-3.1813e-05	-0.000120257	-9.78957e-05	-0.000261431	-0.000260139	-0.000245014	-0.000187287
1116.92	-4.37606e-05	-8.82294e-06	-9.03849e-05	-7.35248e-05	-0.000255691	-0.000241788	-0.000238627	-0.000165771
1115.95	-5.06976e-05	-3.45616e-06	-7.39321e-05	-5.74865e-05	-0.000263495	-0.000237854	-0.000254722	-0.000166125
1114.99	-7.92715e-05	-1.77234e-05	-9.32924e-05	-5.26543e-05	-0.000293808	-0.000265521	-0.000272088	-0.000189263
1114.02	-0.000103084	-2.19604e-05	-0.000114335	-4.99764e-05	-0.000318189	-0.00028299	-0.000279544	-0.000208474
1113.06	-0.000105969	-5.57792e-06	-0.00013629	-4.12464e-05	-0.000335188	-0.000271503	-0.000286144	-0.000196509
1112.1	-0.000117751	1.29714e-05	-0.000159999	-2.95549e-05	-0.000319036	-0.00025221	-0.000261712	-0.000161982
1111.13	-0.000132541	2.21303e-05	-0.000157845	-1.77925e-05	-0.00023305	-0.000192443	-0.000185085	-9.18144e-05
1110.17	-0.000108485	4.69755e-05	-0.000111864	7.66836e-06	-7.56615e-05	-6.32654e-05	-5.24989e-05	3.79491e-05
1109.2	-1.55499e-05	0.000120496	-1.68012e-05	6.49285e-05	0.000100366	0.000114855	7.01694e-05	0.000186041
1108.24	0.000146681	0.000236945	0.000104954	0.000150797	0.000191483	0.000273927	0.000115359	0.000292465
1107.27	0.000276499	0.000342256	0.000197738	0.000231503	0.000167913	0.000337686	8.09022e-05	0.000314041
1106.31	0.000283388	0.000360781	0.000207147	0.000247178	8.37904e-05	0.000287069	4.91389e-06	0.000256387
1105.34	0.000206194	0.000283786	0.000146562	0.000183932	-5.46291e-06	0.000176463	-6.48088e-05	0.000157913
1104.38	0.000123611	0.000188462	7.85339e-05	0.000103349	-7.00449e-05	7.45939e-05	-9.95733e-05	7.21597e-05
1103.41	6.98503e-05	0.000126759	4.69442e-05	4.9611e-05	-0.000114816	4.1591e-06	-0.000124437	2.40079e-05
1102.45	3.53451e-05	8.93602e-05	1.80892e-05	1.76715e-05	-0.000150119	-4.11692e-05	-0.000145684	-9.64522e-06
1101.49	2.03882e-05	6.51773e-05	-1.28972e-05	-5.45074e-06	-0.000155126	-6.81609e-05	-0.000142925	-3.62249e-05
1100.52	1.48296e-05	4.99003e-05	-2.47659e-05	-2.40341e-05	-0.000140301	-9.37675e-05	-0.000140761	-5.34972e-05
1099.56	4.38391e-06	3.189e-05	-3.01577e-05	-3.88631e-05	-0.000137514	-0.00011745	-0.000143578	-7.03573e-05
1098.59	-1.58777e-05	7.38685e-06	-3.58958e-05	-5.36136e-05	-0.00013791	-0.000135	-0.000146273	-8.05401e-05
1097.63	-3.26307e-05	-1.43171e-05	-4.67006e-05	-6.69321e-05	-0.000145589	-0.000159012	-0.000147507	-8.68584e-05
1096.66	-3.80222e-05	-2.58348e-05	-5.24213e-05	-7.53301e-05	-0.000158883	-0.000178426	-0.000148609	-9.91212e-05
1095.7	-4.22025e-05	-3.13685e-05	-4.98097e-05	-8.11401e-05	-0.000168489	-0.000188617	-0.000153064	-0.0001086
1094.73	-4.49625e-05	-3.58106e-05	-5.60201e-05	-8.54416e-05	-0.000187551	-0.000207826	-0.000164014	-0.000124827
1093.77	-4.6177e-05	-4.27563e-05	-6.9507e-05	-8.825e-05	-0.000208046	-0.000232805	-0.000165808	-0.000138304
1092.8	-5.77923e-05	-6.19075e-05	-6.98455e-05	-9.39822e-05	-0.000221925	-0.000251375	-0.000159525	-0.000137674
1091.84	-8.94989e-05	-9.85178e-05	-7.78915e-05	-0.000113711	-0.000250784	-0.000282711	-0.00017145	-0.00015497
1090.88	-0.000136284	-0.000146332	-0.000127917	-0.000148192	-0.000285716	-0.000321767	-0.000208343	-0.000186712
1089.91	-0.000171249	-0.000182023	-0.000182658	-0.000185391	-0.000306055	-0.000343856	-0.000258664	-0.000218478
1088.95	-0.00014924	-0.000176246	-0.000196578	-0.000197524	-0.000287172	-0.000325723	-0.000281057	-0.000229029
1087.98	-4.27295e-05	-0.000104483	-0.000151622	-0.000148767	-0.000177509	-0.000248395	-0.000251659	-0.00018564
1087.02	0.000102125	2.38689e-05	-5.75756e-05	-3.4161e-05	-2.56661e-05	-0.000121149	-0.000166771	-8.47566e-05
1086.05	0.000187082	0.000146212	3.16153e-05	7.96819e-05	7.97361e-05	3.60966e-06	-8.36222e-05	1.9201e-05
1085.09	0.000159051	0.000192234	5.5711e-05	0.000109114	5.19635e-05	5.12367e-05	-3.00393e-05	5.04831e-05
1084.12	5.47487e-05	0.000150691	1.26845e-05	5.56619e-05	-6.62184e-05	-2.9104e-06	-4.89767e-05	1.17622e-05
1083.16	-5.49006e-05	7.52801e-05	-4.13815e-05	-1.33299e-05	-0.000201312	-9.67436e-05	-0.000140906	-5.64495e-05
1082.2	-0.000102271	2.3501e-05	-6.18199e-05	-5.78454e-05	-0.000309404	-0.000176783	-0.000220393	-0.000123054
1081.23	-7.27846e-05	1.23281e-05	-3.67819e-05	-7.07522e-05	-0.000329085	-0.000219247	-0.000243127	-0.000155776
1080.27	2.0221e-06	2.74054e-05	1.123e-05	-6.12051e-05	-0.000298577	-0.00023804	-0.000207267	-0.000155925
1079.3	7.0271e-05	3.40937e-05	5.42479e-05	-5.17286e-05	-0.000259623	-0.000253866	-0.000165817	-0.000163899
1078.34	7.40688e-05	-5.45522e-06	4.71392e-05	-7.63346e-05	-0.000237187	-0.000271118	-0.000133424	-0.000183406
1077.37	-1.64081e-05	-9.68721e-05	-2.40679e-05	-0.000147075	-0.000236114	-0.000330504	-0.000135323	-0.000215668
1076.41	-0.000152957	-0.000183914	-0.000127507	-0.000207733	-0.000249892	-0.000403331	-0.000169515	-0.000271687
1075.44	-0.000233535	-0.000210543	-0.000185915	-0.000222333	-0.00025947	-0.000447433	-0.000172151	-0.000317685
1074.48	-0.000221299	-0.000198347	-0.000178783	-0.000216398	-0.000260787	-0.000436445	-0.000186323	-0.000326019
1073.51	-0.000158606	-0.000181768	-0.000141954	-0.000207322	-0.000243159	-0.000361558	-0.000192092	-0.00028314
1072.55	-0.000104684	-0.000163497	-0.000104639	-0.000186808	-0.000213097	-0.000280932	-0.000171543	-0.000217659
1071.59	-7.95418e-05	-0.000144094	-9.06131e-05	-0.00016056	-0.000208982	-0.000236695	-0.000185773	-0.000171333
1070.62	-7.7373e-05	-0.000127121	-7.84024e-05	-0.000146708	-0.000215588	-0.000227012	-0.000198892	-0.000149566
1069.66	-6.17125e-05	-0.000107497	-6.25441e-05	-0.000140844	-0.000231289	-0.000237767	-0.000185256	-0.000145457
1068.69	-3.36463e-05	-9.4775e-05	-4.7901e-05	-0.000139513	-0.0002267	-0.000245376	-0.000159287	-0.000149131
1067.73	-2.01996e-05	-9.8109e-05	-4.03448e-05	-0.000144846	-0.000189135	-0.000237724	-0.000139187	-0.000150219
1066.76	-1.29767e-05	-0.000103167	-4.16084e-05	-0.000141722	-0.000172398	-0.000230354	-0.000113199	-0.000137363
1065.8	-2.17515e-05	-0.000103693	-5.66454e-05	-0.000142835	-0.000180404	-0.000239852	-0.000115209	-0.000142488
1064.83	-5.50037e-05	-0.000109399	-8.684e-05	-0.000155888	-0.00021411	-0.000262624	-0.000152126	-0.00016722
1063.87	-8.89658e-05	-0.000121377	-0.000107293	-0.000163511	-0.000254653	-0.000280313	-0.000185095	-0.000189855
1062.9	-0.000117665	-0.000128404	-0.000123487	-0.00016653	-0.000300379	-0.000291193	-0.000230923	-0.000204043
1061.94	-0.000143774	-0.000129473	-0.000147074	-0.000162064	-0.000338464	-0.000305574	-0.000259955	-0.000205216
1060.98	-0.000168798	-0.000120207	-0.000162062	-0.000153507	-0.000369361	-0.000307719	-0.000294648	-0.000207959
1060.01	-0.000191148	-8.81305e-05	-0.000165802	-0.000135794	-0.000411478	-0.00028966	-0.000342826	-0.000211791
1059.05	-0.00018877	-3.68548e-05	-0.000159435	-0.000100936	-0.000410215	-0.000260356	-0.000336418	-0.00019127
1058.08	-0.000149217	1.44457e-05	-0.000128842	-6.61623e-05	-0.000351212	-0.000221802	-0.000298253	-0.000152902
1057.12	-8.25558e-05	5.10368e-05	-6.50648e-05	-3.03865e-05	-0.000263272	-0.000172118	-0.000236557	-0.000108457
1056.15	-1.76903e-05	6.24778e-05	-3.40011e-06	-2.07404e-06	-0.000187117	-0.000133003	-0.000156423	-6.67939e-05
1055.19	7.07603e-06	4.25877e-05	1.88595e-05	4.59813e-07	-0.000151367	-0.000141484	-0.000116235	-5.3568e-05
1054.22	-2.09966e-05	5.21398e-06	1.1811e-05	-1.96242e-05	-0.000154655	-0.000177836	-0.000111601	-7.18925e-05
1053.26	-6.95365e-05	-2.42797e-05	-9.43944e-06	-4.5311e-05	-0.000181075	-0.000192664	-0.000120871	-8.78044e-05
1052.29	-0.000111435	-3.84076e-05	-3.92815e-05	-6.26099e-05	-0.000204364	-0.000194291	-0.000139613	-9.78009e-05
1051.33	-0.00013391	-4.79633e-05	-7.33757e-05	-7.39684e-05	-0.000221218	-0.000199377	-0.000155058	-0.000113477
1050.37	-0.000141766	-5.62551e-05	-0.000102002	-9.05666e-05	-0.000236193	-0.000211146	-0.000170836	-0.000118503
1049.4	-0.000150708	-6.24454e-05	-0.00011839	-0.000106116	-0.000263781	-0.000220076	-0.000173001	-0.000128716
1048.44	-0.000152174	-6.48437e-05	-0.00012987	-0.000108405	-0.000299619	-0.000216382	-0.000196804	-0.000136136
1047.47	-0.000150965	-6.45249e-05	-0.000146712	-0.00010683	-0.00032309	-0.000229188	-0.000222803	-0.00013756
1046.51	-0.000154519	-6.37055e-05	-0.000157927	-0.000104617	-0.0003526	-0.000248882	-0.000234433	-0.000145929
1045.54	-0.000165967	-6.5562e-05	-0.000167166	-0.000108221	-0.000385721	-0.000257704	-0.000273926	-0.000154353
1044.58	-0.000184725	-7.63408e-05	-0.000180121	-0.000119586	-0.000407809	-0.000266396	-0.000296997	-0.000170669
1043.61	-0.000190451	-8.60608e-05	-0.000187947	-0.000130204	-0.000398892	-0.000263431	-0.000279591	-0.000173611
1042.65	-0.000178633	-8.08252e-05	-0.000204109	-0.000135743	-0.000341316	-0.00021901	-0.000245279	-0.000142142
1041.69	-0.000172914	-6.94089e-05	-0.00024574	-0.000139449	-0.000286059	-0.000170109	-0.000215677	-0.000106122
1040.72	-0.000205623	-7.02639e-05	-0.000312023	-0.000150875	-0.00026328	-0.000149245	-0.000197043	-8.99787e-05
1039.76	-0.000286994	-9.18285e-05	-0.000412833	-0.000176022	-0.000268837	-0.000156015	-0.00022111	-9.16839e-05
1038.79	-0.000411806	-0.000134029	-0.000492695	-0.000206731	-0.000305505	-0.000183042	-0.000274004	-0.000117833
1037.83	-0.000509217	-0.000176574	-0.000476911	-0.000234613	-0.000341897	-0.000205395	-0.000345706	-0.000152397
1036.86	-0.000482195	-0.000195815	-0.000383227	-0.000269002	-0.00039586	-0.000229034	-0.000432206	-0.000180719
1035.9	-0.000355468	-0.000207357	-0.000269685	-0.000322604	-0.000482521	-0.000258401	-0.000487656	-0.000204306
1034.93	-0.000223812	-0.00024098	-0.000183521	-0.000377995	-0.000550279	-0.000275767	-0.000463578	-0.000210064
1033.97	-0.000140443	-0.000290748	-0.000127324	-0.00037971	-0.000534789	-0.000279869	-0.000372425	-0.00021727
1033	-8.68134e-05	-0.000306009	-8.93023e-05	-0.000320824	-0.000449027	-0.000282993	-0.000297876	-0.000239444
1032.04	-5.06438e-05	-0.000256481	-6.2108e-05	-0.000246673	-0.000360014	-0.000288322	-0.000257394	-0.000270523
1031.08	-3.44403e-05	-0.000181204	-4.29788e-05	-0.000189628	-0.000296434	-0.00031963	-0.000227639	-0.000311256
1030.11	-1.84456e-05	-0.000123863	-2.64003e-05	-0.000158909	-0.000259307	-0.000373221	-0.000215802	-0.000346066
1029.15	-1.05126e-05	-9.4971e-05	-2.89296e-05	-0.000145021	-0.000239374	-0.0004242	-0.000221432	-0.000341053
1028.18	-2.30468e-05	-8.85453e-05	-5.10964e-05	-0.000131324	-0.000231008	-0.000449283	-0.000213208	-0.000303767
1027.22	-6.06847e-05	-9.1715e-05	-9.32406e-05	-0.000118521	-0.000253348	-0.000471859	-0.000197129	-0.000259256
1026.25	-0.000133994	-9.70354e-05	-0.000165182	-0.000119678	-0.000283547	-0.000476238	-0.000197469	-0.000220973
1025.29	-0.000229149	-0.000114069	-0.000209214	-0.000134924	-0.000287009	-0.000416961	-0.000198777	-0.000197115
1024.32	-0.000284456	-0.00013904	-0.000188157	-0.000153013	-0.000282819	-0.000342563	-0.00019866	-0.000178976
1023.36	-0.000258854	-0.000160161	-0.000128429	-0.00016849	-0.00026994	-0.000297685	-0.000211984	-0.000169761
1022.39	-0.000188851	-0.000200556	-7.55546e-05	-0.000198808	-0.000278	-0.00027937	-0.000219946	-0.000166047
1021.43	-0.000123818	-0.000280013	-5.03573e-05	-0.000248961	-0.000321699	-0.000269366	-0.000219091	-0.000170617
1020.47	-8.00468e-05	-0.000332301	-3.98879e-05	-0.000273648	-0.000367088	-0.000263747	-0.000224284	-0.000177599
1019.5	-5.3902e-05	-0.000292985	-4.74964e-05	-0.00026801	-0.000362755	-0.000272788	-0.000204549	-0.000182453
1018.54	-5.34875e-05	-0.000231112	-8.6632e-05	-0.000297271	-0.000311722	-0.00028377	-0.000186502	-0.000198193
1017.57	-9.45088e-05	-0.000212579	-0.00016067	-0.000382953	-0.000276452	-0.000300482	-0.000185434	-0.000223709
1016.61	-0.000158044	-0.000230811	-0.000237698	-0.000501454	-0.00027747	-0.000325406	-0.000200163	-0.000258736
1015.64	-0.000218447	-0.000285439	-0.000304231	-0.000608763	-0.000293437	-0.000344905	-0.000263803	-0.000308327
1014.68	-0.000263478	-0.000355424	-0.00035306	-0.000614133	-0.00032749	-0.000371198	-0.00034904	-0.000391056
1013.71	-0.000288	-0.000373845	-0.000390868	-0.000493575	-0.000376054	-0.000421844	-0.000417446	-0.000518057
1012.75	-0.00034953	-0.000329456	-0.000477746	-0.00035861	-0.000411292	-0.000519337	-0.000468071	-0.000658298
1011.78	-0.00051323	-0.000285058	-0.000636457	-0.000282247	-0.000449884	-0.000633706	-0.000508566	-0.000704349
1010.82	-0.000705417	-0.000248385	-0.000766775	-0.000225299	-0.000491405	-0.000653474	-0.000530733	-0.000581887
1009.86	-0.000745143	-0.000173609	-0.000742921	-0.00015441	-0.00050021	-0.000536939	-0.000532768	-0.000411446
1008.89	-0.000639594	-9.33747e-05	-0.00062906	-0.000103933	-0.00051592	-0.000447218	-0.000544063	-0.000340276
1007.93	-0.000505098	-2.75127e-05	-0.000494728	-5.11534e-05	-0.000612076	-0.000460717	-0.000612202	-0.000337909
1006.96	-0.000337938	4.89296e-05	-0.000322043	3.53747e-05	-0.000778268	-0.00044627	-0.000713338	-0.000310424
1006	-0.000183309	8.84757e-05	-0.000167502	8.08115e-05	-0.000988494	-0.000369846	-0.000840689	-0.000247302
1005.03	-8.70321e-05	8.39106e-05	-6.88781e-05	5.94705e-05	-0.00114788	-0.000248309	-0.000936766	-0.000146209
1004.07	-3.16902e-05	7.88036e-05	-7.71936e-06	3.07525e-05	-0.00108164	-0.000108289	-0.000905973	-2.97511e-05
1003.1	1.38776e-05	7.60115e-05	3.98859e-05	1.84201e-05	-0.000830669	-4.69161e-05	-0.000759052	7.03427e-06
1002.14	7.97456e-05	5.93554e-05	9.85972e-05	-2.59311e-06	-0.000562605	-8.09908e-05	-0.000559352	-3.53965e-05
1001.18	0.000155931	2.28847e-05	0.000171644	-5.04063e-05	-0.00036201	-0.000133632	-0.000373709	-7.6243e-05
1000.21	0.000223177	-3.64216e-05	0.000240059	-0.000120733	-0.000240467	-0.000179262	-0.000228641	-0.000102551
999.246	0.000263941	-0.000116766	0.000289394	-0.000203224	-0.000168306	-0.000236373	-0.000132743	-0.000128374
998.282	0.00027697	-0.000180266	0.000318719	-0.000261594	-0.000121087	-0.000296172	-5.44839e-05	-0.000171011
997.317	0.000281311	-0.000191349	0.000347135	-0.000266711	-8.51377e-05	-0.000354031	1.5085e-05	-0.000219596
996.353	0.000295551	-0.000171773	0.000384149	-0.000242857	-5.0798e-05	-0.000392232	4.96056e-05	-0.000253828
995.388	0.000328254	-0.000166891	0.000428122	-0.000232717	-1.37049e-05	-0.000394934	9.27869e-05	-0.000269977
994.423	0.000373362	-0.000197156	0.000479371	-0.000261327	3.23757e-05	-0.000360496	0.00017192	-0.000248849
993.459	0.000422272	-0.000256569	0.000528794	-0.000330116	9.35864e-05	-0.000293483	0.000238212	-0.000197223
992.494	0.000471724	-0.000319577	0.00058507	-0.000412624	0.000156577	-0.000228948	0.000296661	-0.000137365
991.53	0.000520049	-0.000355785	0.000628189	-0.000479911	0.000214868	-0.000182114	0.000365543	-8.68826e-05
990.565	0.000565115	-0.000343359	0.000664504	-0.000506316	0.000279993	-0.000141274	0.000412637	-5.38088e-05
989.601	0.00060872	-0.00027602	0.000702472	-0.000472069	0.000345141	-0.000110702	0.000446746	-3.3571e-05
988.636	0.000652617	-0.000179262	0.000720649	-0.000392215	0.000411772	-9.57451e-05	0.000486668	-1.75448e-05
987.672	0.000689998	-8.03209e-05	0.000731121	-0.000293596	0.000482728	-8.24276e-05	0.000526699	-7.61903e-06
986.707	0.000717354	4.93711e-06	0.000733405	-0.000197011	0.000531327	-6.05845e-05	0.000560949	1.30601e-05
985.743	0.000738653	6.85993e-05	0.000725311	-0.000117803	0.000575403	-4.19476e-05	0.00059098	3.31445e-05
984.778	0.000753311	0.000114178	0.000712611	-6.23525e-05	0.00062208	-2.62891e-05	0.000606879	4.08575e-05
983.814	0.000760743	0.00014344	0.00069704	-2.65516e-05	0.000651432	-1.09926e-05	0.000609864	5.82353e-05
982.849	0.000756563	0.000163548	0.000674999	-1.97401e-07	0.000684479	1.4613e-05	0.000609183	7.66161e-05
981.885	0.000745407	0.000188681	0.000644957	2.96039e-05	0.000709934	4.91415e-05	0.000587836	8.78373e-05
980.92	0.000726357	0.000228424	0.000613506	6.77866e-05	0.000716946	8.09044e-05	0.000565984	0.000100136
979.956	0.000703088	0.000277902	0.000584992	0.000111715	0.000715339	0.00011052	0.000546568	0.000111966
978.991	0.000680821	0.000320083	0.000548595	0.000154109	0.000710866	0.00013955	0.000524251	0.000121643
978.027	0.000619709	0.000320607	0.000503572	0.000184423	0.000670733	0.000121832	0.000496096	0.000124341
977.062	0.000477646	0.000242512	0.000446995	0.00018849	0.000546109	2.89974e-05	0.000446945	0.000107647
976.098	0.000283162	0.000104226	0.00037607	0.000165063	0.000376261	-0.000101592	0.000385315	7.88554e-05
975.133	0.00013074	-1.0634e-05	0.000308403	0.000131502	0.000247771	-0.000216292	0.000318997	4.98797e-05
974.168	9.83233e-05	-2.92436e-05	0.000241724	0.000111649	0.000199408	-0.000270771	0.000255012	2.77212e-05
973.204	0.000149363	4.05992e-05	0.000183279	0.00010767	0.00021832	-0.000267637	0.000195222	1.85093e-05
972.239	0.000206292	0.000130282	0.000140747	0.000115302	0.000259354	-0.000252003	0.000153456	1.67318e-05
971.275	0.00023014	0.000181787	0.000118611	0.000139984	0.000280928	-0.000256309	0.000128083	2.75227e-05
970.31	0.000195885	0.000174842	8.51614e-05	0.000141439	0.000247997	-0.000298197	0.000108783	5.95814e-05
969.346	0.000110337	0.000127552	-5.22854e-05	4.84196e-05	0.000143025	-0.00039287	4.46092e-05	6.4223e-05
968.381	4.17892e-05	9.76072e-05	-0.000287121	-0.000164711	4.17078e-05	-0.000505813	-0.000195391	-4.51007e-05
967.417	2.8169e-05	0.000120334	-0.000374677	-0.000253342	1.85801e-05	-0.000581693	-0.000565711	-0.000270355
966.452	3.89006e-05	0.000176855	-0.000216873	-4.88504e-05	3.74327e-05	-0.000576429	-0.000646846	-0.00048219
965.488	5.69838e-05	0.000251451	-3.59661e-05	0.000217709	4.76462e-05	-0.0004702	-0.000408962	-0.00058185
964.523	6.00716e-05	0.000336635	6.67218e-05	0.000404924	4.11002e-05	-0.000297449	-0.000201038	-0.000564743
963.559	1.97186e-05	0.000399903	0.000113174	0.000523043	-6.11316e-06	-0.000126309	-9.33833e-05	-0.000457241
962.594	-5.93134e-05	0.000421892	0.000119005	0.000578572	-0.000112514	-3.4794e-05	-5.80667e-05	-0.000311049
961.63	-5.83141e-05	0.000487417	0.000117688	0.000581236	-0.000228171	-8.03345e-05	-5.1585e-05	-0.000178603
960.665	0.000100367	0.000652263	0.000147906	0.000563137	-0.000180845	-0.000121686	-4.09622e-05	-0.000106829
959.701	0.000344592	0.000854234	0.000267512	0.000580631	0.000101397	7.71685e-05	5.26324e-05	-5.02092e-05
958.736	0.000462422	0.00100372	0.000443162	0.000728064	0.000330409	0.000443897	0.000270234	0.000166483
957.772	0.000370483	0.00103895	0.000480247	0.000960919	0.000333799	0.000778742	0.000389718	0.000525725
956.807	0.000248178	0.000962645	0.000350363	0.00103336	0.00024487	0.000979504	0.000319497	0.000798654
955.843	0.000159413	0.000808394	0.000208357	0.000900293	0.000133988	0.00100175	0.000188246	0.000867107
954.878	0.000119018	0.000661448	0.000135011	0.000727925	6.86623e-05	0.0009172	9.85688e-05	0.000807731
953.913	0.000144244	0.00057347	0.000129787	0.00059844	7.07594e-05	0.000830533	7.39844e-05	0.000743139
952.949	0.000166755	0.000502664	0.000130477	0.000490251	8.3356e-05	0.000767586	5.71833e-05	0.000695
951.984	0.000149459	0.00041641	0.000114886	0.000387422	7.32958e-05	0.0007091	2.79811e-05	0.000646831
951.02	0.000123809	0.000330189	0.000104182	0.000300265	4.72817e-05	0.00063147	5.3235e-06	0.000579818
950.055	0.000100582	0.000250748	8.84819e-05	0.000217727	1.53243e-07	0.000494172	-1.43072e-05	0.00047067
949.091	7.73545e-05	0.000184907	6.72877e-05	0.000144446	-4.30944e-05	0.000336384	-5.12061e-05	0.000333604
948.126	6.34419e-05	0.000146221	6.33996e-05	0.000100514	-6.14795e-05	0.000214733	-6.99874e-05	0.000228115
947.162	5.4124e-05	0.000119386	6.31192e-05	7.42305e-05	-7.40578e-05	0.000124222	-6.29363e-05	0.00016151
946.197	4.7897e-05	9.38408e-05	5.59584e-05	4.78259e-05	-7.88995e-05	4.54032e-05	-6.79578e-05	0.000102398
945.233	3.41515e-05	6.84347e-05	4.69655e-05	1.56725e-05	-8.99392e-05	-2.59343e-05	-7.60575e-05	5.56395e-05
944.268	1.32633e-05	4.34228e-05	3.8715e-05	-1.57044e-05	-0.000107933	-8.03976e-05	-8.29286e-05	1.05059e-05
943.304	1.09627e-05	3.02142e-05	4.23223e-05	-3.06636e-05	-0.000109936	-0.000102698	-7.94839e-05	-1.58879e-05
942.339	3.10508e-05	4.27798e-05	6.43841e-05	-2.05307e-05	-9.2037e-05	-9.67981e-05	-5.34188e-05	-1.51992e-05
941.375	4.30356e-05	5.711e-05	8.17817e-05	-9.59345e-06	-6.845e-05	-0.000100791	-4.85873e-05	-2.08188e-05
940.41	2.47789e-05	4.66102e-05	7.64308e-05	-1.78456e-05	-8.14135e-05	-0.000127761	-6.73492e-05	-4.08771e-05
939.446	-1.1773e-05	1.76993e-05	5.21852e-05	-3.63503e-05	-0.000133229	-0.000161811	-8.9165e-05	-7.07348e-05
938.481	-3.88849e-05	5.83584e-07	1.99266e-05	-5.12664e-05	-0.000156022	-0.000185717	-0.000105036	-8.81325e-05
937.517	-4.28563e-05	5.92589e-06	1.34316e-06	-5.47125e-05	-0.000147109	-0.000195282	-0.000109361	-9.89008e-05
936.552	-4.03115e-05	2.01412e-05	-4.10964e-07	-4.41195e-05	-0.000121286	-0.000164461	-8.70761e-05	-8.44889e-05
935.588	-4.06489e-05	3.74101e-05	1.29942e-05	-3.54677e-05	-8.32607e-05	-0.000121949	-6.45622e-05	-5.03617e-05
934.623	-2.4153e-05	5.04599e-05	2.49206e-05	-3.02027e-05	-9.97778e-05	-0.000124722	-4.87511e-05	-4.92215e-05
933.659	2.36765e-06	5.30278e-05	3.16886e-05	-2.26357e-05	-0.000165382	-0.000131248	-1.72496e-05	-5.64592e-05
932.694	2.72176e-05	5.9043e-05	5.71831e-05	-1.82979e-05	-0.000122777	-0.000130359	-2.35737e-05	-6.01151e-05
931.729	3.22267e-05	6.74961e-05	7.06226e-05	-1.70114e-05	-3.89486e-05	-0.000112883	-4.99852e-05	-6.07968e-05
930.765	3.89067e-05	5.48048e-05	5.77621e-05	-1.63938e-05	-7.49566e-05	-9.41622e-05	-6.45386e-05	-5.13852e-05
929.8	3.94047e-05	4.21379e-05	3.60166e-05	-2.36402e-05	-0.000125456	-0.000103564	-7.11553e-05	-5.75177e-05
928.836	-1.49412e-05	2.1419e-05	2.23735e-06	-4.29507e-05	-0.000157094	-0.000128731	-8.90861e-05	-8.65647e-05
927.871	-7.41324e-05	-1.37632e-05	-3.747e-05	-6.71326e-05	-0.000211542	-0.000158957	-0.000123853	-0.000119155
926.907	-9.86964e-05	-3.00251e-05	-5.6468e-05	-7.96612e-05	-0.000231508	-0.000157943	-0.000149644	-0.000122277
925.942	-8.95937e-05	-1.4045e-05	-3.73565e-05	-6.28103e-05	-0.000213499	-0.000123419	-0.000129127	-8.84405e-05
924.978	-8.57124e-05	8.92853e-06	-7.44239e-06	-3.43486e-05	-0.000213758	-0.000105561	-8.84118e-05	-4.8914e-05
924.013	-0.000135923	-1.40559e-05	-2.41925e-05	-4.66275e-05	-0.000267157	-0.000143325	-0.000113959	-5.09067e-05
923.049	-0.000203009	-7.09326e-05	-6.44239e-05	-9.07386e-05	-0.000292148	-0.000190258	-0.000156761	-9.45423e-05
922.084	-0.000244615	-9.71019e-05	-8.46136e-05	-0.000105184	-0.000286047	-0.000204806	-0.000159911	-0.000110525
921.12	-0.000287975	-9.44849e-05	-0.000103656	-9.72813e-05	-0.000297341	-0.000186841	-0.000166252	-9.94251e-05
920.155	-0.000353933	-9.97805e-05	-0.000132245	-9.55542e-05	-0.00030653	-0.000169272	-0.000206414	-8.62943e-05
919.191	-0.000420894	-0.000116576	-0.000180009	-0.000105188	-0.000316186	-0.000183269	-0.000216146	-8.90903e-05
918.226	-0.000494579	-0.000142081	-0.000228048	-0.000124743	-0.00032256	-0.000209082	-0.000202574	-0.000124192
917.262	-0.00053961	-0.000165139	-0.00026537	-0.000144349	-0.000336791	-0.000240567	-0.000217811	-0.000159008
916.297	-0.000527876	-0.00016354	-0.000292361	-0.000146518	-0.000362018	-0.000259626	-0.000227056	-0.000166182
915.333	-0.000488031	-0.000136848	-0.000313069	-0.000132729	-0.000410686	-0.000264635	-0.000213907	-0.000159081
914.368	-0.000425588	-0.000107464	-0.000339712	-0.000125225	-0.000475936	-0.000261637	-0.000214511	-0.000160146
913.404	-0.000353831	-9.04902e-05	-0.000361976	-0.000130274	-0.000535767	-0.000263203	-0.000241701	-0.000158345
912.439	-0.000299992	-7.99029e-05	-0.000370345	-0.000135905	-0.000594405	-0.000284373	-0.000269973	-0.000161042
911.474	-0.000262695	-6.9414e-05	-0.000372108	-0.000136895	-0.000643973	-0.000300617	-0.000290897	-0.000177541
910.51	-0.000221597	-6.1199e-05	-0.00036476	-0.000134758	-0.000681327	-0.000303241	-0.000328609	-0.00018919
909.545	-0.000185594	-5.69073e-05	-0.00034966	-0.000136412	-0.000703423	-0.000304152	-0.000405384	-0.000195951
908.581	-0.000157403	-5.55134e-05	-0.000330041	-0.000142914	-0.000686736	-0.000304253	-0.000497094	-0.000214394
907.616	-0.000126621	-5.12876e-05	-0.000298426	-0.000141397	-0.0006187	-0.000290302	-0.00057636	-0.000233599
906.652	-8.94911e-05	-3.05301e-05	-0.000245424	-0.000122545	-0.0004997	-0.000255839	-0.000611152	-0.000230913
905.687	-3.33555e-05	-1.5269e-07	-0.000162237	-8.88929e-05	-0.000372339	-0.000207445	-0.000591412	-0.000203052
904.723	7.99346e-06	1.02459e-05	-8.4262e-05	-6.55126e-05	-0.000259238	-0.000178513	-0.000548015	-0.000165957
903.758	2.82487e-05	1.47672e-05	-4.07577e-05	-5.87683e-05	-0.000162786	-0.000153742	-0.000461473	-0.000145336
902.794	0.000105896	7.44484e-05	5.39789e-06	-4.95774e-05	1.50178e-05	-9.64496e-06	-0.000337686	-9.88664e-05
901.829	0.000264451	0.000212609	0.000119983	2.01742e-05	0.000164095	0.000128138	-0.000187694	3.83499e-05
900.865	0.000299618	0.000243553	0.00023964	0.000133508	9.64106e-05	4.63943e-05	-9.92874e-05	0.000107756
899.9	0.000186836	0.000134488	0.000232917	0.000138596	-1.8472e-06	-5.37507e-05	-0.000104861	4.76801e-05
898.936	0.000140301	8.26592e-05	0.000182001	7.61572e-05	-1.29524e-05	-4.94026e-05	-9.67639e-05	1.87593e-05
897.971	0.000147482	8.81082e-05	0.000164074	5.1954e-05	1.07974e-05	-3.15374e-05	-6.04664e-05	1.99651e-05
897.007	0.000114773	6.45654e-05	0.000116148	1.24732e-05	-2.12842e-05	-7.45643e-05	-6.24333e-05	-2.24282e-05
896.042	4.35942e-05	-4.49212e-06	4.39075e-05	-5.76404e-05	-0.000118063	-0.000173395	-0.000103721	-8.99443e-05
895.078	9.0213e-07	-5.3538e-05	-3.38392e-06	-9.99613e-05	-0.000169889	-0.00023404	-0.000118213	-0.000127687
894.113	-4.79519e-07	-5.5969e-05	-2.27454e-05	-0.00010365	-0.000152841	-0.000237504	-0.000108932	-0.000125928
893.149	3.77781e-06	-5.10126e-05	-2.61198e-05	-0.000107471	-0.000117773	-0.000228021	-8.95208e-05	-0.000122221
892.184	-6.96028e-06	-5.30908e-05	-2.72853e-05	-0.000111553	-0.000104806	-0.000233705	-8.42623e-05	-0.000130523
891.219	-2.88927e-05	-5.36666e-05	-3.23992e-05	-0.000111646	-0.000113803	-0.000237497	-0.000123875	-0.000136004
890.255	-5.43756e-05	-5.01714e-05	-4.84729e-05	-0.000106604	-0.000128513	-0.000225859	-0.000167167	-0.000144257
889.29	-7.64334e-05	-4.96309e-05	-6.56451e-05	-0.000103311	-0.000157559	-0.000219569	-0.000172566	-0.000139933
888.326	-0.000111147	-6.87905e-05	-9.75442e-05	-0.000122953	-0.000208025	-0.000233388	-0.000186301	-0.000142364
887.361	-0.00014135	-9.92691e-05	-0.000139743	-0.000170887	-0.000235361	-0.000245762	-0.000224171	-0.000174615
886.397	-0.000122641	-0.000114973	-0.000159053	-0.000222675	-0.000207255	-0.000236579	-0.000252029	-0.000197334
885.432	-9.64123e-05	-0.000128748	-0.000163037	-0.000249795	-0.00016395	-0.000223297	-0.000255287	-0.000204577
884.468	-0.000107944	-0.000153661	-0.000163402	-0.000240035	-0.000179376	-0.00025171	-0.000268592	-0.000227329
883.503	-0.000152056	-0.000155403	-0.000149327	-0.000197092	-0.000239602	-0.000300945	-0.000302223	-0.000254061
882.539	-0.000172861	-0.00012954	-0.000116486	-0.000154339	-0.000279354	-0.00031944	-0.000296186	-0.000252944
881.574	-0.000156783	-0.000101674	-9.36468e-05	-0.00012941	-0.00030683	-0.00031492	-0.000278023	-0.000229044
880.61	-0.00014768	-8.00221e-05	-9.03432e-05	-0.000118385	-0.000302829	-0.000302319	-0.000272804	-0.000207752
879.645	-0.000158961	-7.52546e-05	-0.000119542	-0.000114925	-0.000301425	-0.000283092	-0.000315554	-0.000208566
878.681	-0.000199272	-8.4958e-05	-0.000181755	-0.00011469	-0.000356285	-0.000274649	-0.000391624	-0.000210791
877.716	-0.000216819	-8.40566e-05	-0.000211062	-0.000109827	-0.000359786	-0.00026669	-0.000368348	-0.000196623
876.752	-0.000181234	-6.07874e-05	-0.000161863	-9.46761e-05	-0.000301961	-0.000237191	-0.000276004	-0.000174022
875.787	-0.000129234	-3.61065e-05	-9.63341e-05	-8.08143e-05	-0.000240977	-0.000208186	-0.000227178	-0.00014677
874.823	-8.41674e-05	-2.44522e-05	-5.27486e-05	-7.58214e-05	-0.000192175	-0.000203552	-0.000185847	-0.000118631
873.858	-5.33444e-05	-1.94875e-05	-2.41509e-05	-7.62857e-05	-0.00016269	-0.00020307	-0.000126189	-0.000105874
872.894	-2.67819e-05	-1.18634e-05	-3.50539e-06	-7.79245e-05	-0.000146637	-0.000184128	-0.000107446	-0.000103529
871.929	8.21805e-06	3.69818e-06	1.29255e-05	-7.54428e-05	-0.000128426	-0.000156367	-9.35294e-05	-9.61512e-05
870.964	4.01271e-05	2.42174e-05	3.32365e-05	-6.02003e-05	-7.84605e-05	-0.000145473	-6.63022e-05	-8.57734e-05
870	6.02152e-05	3.84247e-05	5.68768e-05	-4.13362e-05	-3.48127e-05	-0.000139895	-4.73541e-05	-7.68499e-05
869.035	5.52413e-05	3.66256e-05	5.98478e-05	-3.64451e-05	-2.28539e-05	-0.00014335	-4.04878e-05	-7.08344e-05
868.071	3.8739e-05	2.14553e-05	4.58147e-05	-4.80681e-05	-4.67893e-05	-0.000159048	-4.88793e-05	-9.11837e-05
867.106	3.6522e-05	4.57776e-06	2.60281e-05	-6.40991e-05	-6.75781e-05	-0.000173555	-6.91553e-05	-0.000123065
866.142	3.66441e-05	-8.85244e-06	1.94071e-05	-6.97928e-05	-6.71544e-05	-0.000191509	-8.98656e-05	-0.000125175
865.177	5.10932e-05	-8.61568e-06	2.61614e-05	-6.36817e-05	-6.88724e-05	-0.00019628	-0.000107219	-0.000124278
864.213	6.31615e-05	1.48727e-06	2.17866e-05	-5.64971e-05	-6.36166e-05	-0.000201519	-0.000133904	-0.000126772
863.248	4.95831e-05	6.69824e-06	1.46407e-05	-5.60859e-05	-6.8831e-05	-0.000201272	-0.000160223	-0.000116708
862.284	3.07416e-05	1.05711e-05	2.22263e-06	-5.15852e-05	-9.53069e-05	-0.000173416	-0.000161544	-0.000110563
861.319	2.24261e-05	1.31965e-05	-5.20064e-06	-4.62597e-05	-0.000104566	-0.000155095	-0.000136826	-0.000106422
860.355	2.75189e-05	1.05273e-05	3.89461e-06	-4.52791e-05	-9.26454e-05	-0.000160286	-0.000131741	-0.000100426
859.39	3.22357e-05	6.72545e-06	1.89344e-05	-4.06537e-05	-6.02647e-05	-0.000159783	-0.000123791	-9.70911e-05
858.426	5.34933e-05	1.33811e-05	3.804e-05	-3.29555e-05	-1.70887e-05	-0.00015073	-8.39828e-05	-9.07143e-05
857.461	0.000106246	3.12162e-05	7.10854e-05	-2.12308e-05	4.12597e-05	-0.000123615	-4.28673e-05	-7.55415e-05
856.497	0.000158288	5.23266e-05	0.000109114	-4.51613e-06	0.000100246	-9.56704e-05	-2.36797e-05	-5.46115e-05
855.532	0.000159036	2.70519e-05	0.000104297	-2.10153e-05	8.18898e-05	-0.000145543	-3.49548e-05	-7.77006e-05
854.568	9.65035e-05	-5.78394e-05	5.8342e-05	-7.82582e-05	-6.77169e-06	-0.000244803	-7.47561e-05	-0.000132713
853.603	4.9342e-05	-0.000107838	2.74164e-05	-0.000100148	-7.20947e-05	-0.000281912	-0.000107207	-0.000139031
852.639	3.16283e-05	-0.000101198	2.37426e-05	-8.89429e-05	-8.83525e-05	-0.000260575	-0.000110638	-0.000118258
851.674	-9.01706e-06	-7.97187e-05	2.10005e-05	-8.93477e-05	-8.71763e-05	-0.000228636	-0.000101058	-0.000121349
850.71	-1.24454e-05	-4.95629e-05	-2.6314e-07	-9.19882e-05	-5.67579e-05	-0.000196453	-0.000110035	-0.000134145
849.745	3.98473e-05	-2.32731e-05	-1.49799e-05	-8.58548e-05	-2.14416e-05	-0.00018445	-0.000109202	-0.000128911
848.78	7.05033e-05	-1.51729e-05	6.83022e-06	-7.48233e-05	-5.22683e-06	-0.000185879	-8.09072e-05	-0.000114321
847.816	7.42175e-05	-1.88762e-05	2.97813e-05	-7.24814e-05	-2.77908e-06	-0.000188236	-6.63083e-05	-0.000108852
846.851	4.89435e-05	-2.07409e-05	3.65877e-05	-7.19546e-05	-8.1633e-06	-0.000186415	-6.51244e-05	-0.000102333
845.887	2.0662e-05	-1.84028e-05	3.19847e-05	-6.02396e-05	-7.2397e-06	-0.000163217	-8.0328e-05	-9.20836e-05
844.922	3.21873e-05	-6.25601e-06	2.77011e-05	-4.21868e-05	-2.7708e-06	-0.000164156	-7.75761e-05	-7.62639e-05
843.958	5.98776e-05	1.17269e-05	4.12421e-05	-2.61456e-05	6.12558e-06	-0.000177591	-5.70061e-05	-6.62325e-05
842.993	7.68329e-05	1.17174e-05	4.26789e-05	-3.0936e-05	-4.00089e-06	-0.000191734	-8.31689e-05	-8.65812e-05
842.029	8.32623e-05	-1.38775e-05	2.82272e-05	-5.39925e-05	-3.92012e-05	-0.0002515	-0.00011621	-0.00013565
841.064	8.07111e-05	-5.66357e-05	1.30481e-05	-8.55205e-05	-6.17942e-05	-0.000323784	-0.000128907	-0.000177177
840.1	6.93465e-05	-0.000114128	9.34543e-06	-0.000130452	-5.53166e-05	-0.000365956	-0.000138144	-0.000204788
839.135	3.34628e-05	-0.000175741	-1.9069e-05	-0.00016243	-5.87459e-05	-0.000405722	-0.000136589	-0.000247568
838.171	-4.79082e-05	-0.000222595	-8.27169e-05	-0.000171249	-7.63855e-05	-0.00042636	-0.000160899	-0.000274635
837.206	-0.000138135	-0.000279365	-0.000164849	-0.000196705	-6.41973e-05	-0.0004084	-0.000195251	-0.000271346
836.242	-0.000200208	-0.000331004	-0.000240851	-0.000242353	-5.03797e-05	-0.000377446	-0.000261287	-0.000295849
835.277	-0.000207228	-0.000315935	-0.000256131	-0.000251415	-6.6698e-05	-0.000320649	-0.000308612	-0.000318307
834.313	-0.000175654	-0.000258725	-0.000232961	-0.000218678	-8.85886e-05	-0.000274258	-0.000300368	-0.000293128
833.348	-0.000145791	-0.000199364	-0.000211133	-0.000187348	-0.000127107	-0.000238787	-0.000315469	-0.000273244
832.384	-8.03828e-05	-0.000126968	-0.000171744	-0.000154684	-0.000126276	-0.000196912	-0.000286491	-0.000249962
831.419	-1.07555e-05	-6.23789e-05	-0.000116228	-0.000127488	-7.46045e-05	-0.000167494	-0.000228217	-0.000204506
830.455	-1.90972e-07	-4.08991e-05	-0.000100619	-0.000121804	-2.95651e-05	-0.000161344	-0.000214224	-0.00017395
829.49	-8.5064e-06	-4.20087e-05	-0.000125875	-0.000114025	-3.07232e-05	-0.000164773	-0.000227518	-0.000158359
828.525	-4.18838e-05	-3.69126e-05	-0.000175313	-9.97218e-05	-5.42729e-05	-0.000127941	-0.000227984	-0.000140301
827.561	-0.000137582	-3.9631e-05	-0.000265882	-9.71056e-05	-9.51859e-05	-9.98637e-05	-0.000235948	-0.000122598
826.596	-0.00024201	-5.0648e-05	-0.000356031	-9.89839e-05	-0.000182504	-0.000113503	-0.000334332	-0.000107212
825.632	-0.000245062	-2.59013e-05	-0.000349443	-8.78183e-05	-0.000241942	-0.000108059	-0.000460961	-8.43984e-05
824.667	-0.000130616	3.1506e-05	-0.000270409	-6.16175e-05	-0.00025365	-9.08138e-05	-0.000495587	-5.69117e-05
823.703	-6.11976e-05	7.22014e-05	-0.000229801	-6.22855e-05	-0.000249352	-8.59362e-05	-0.000456764	-5.54789e-05
822.738	-7.84518e-05	8.8756e-05	-0.000218002	-0.000100078	-0.000235315	-7.02441e-05	-0.000418242	-8.67802e-05
821.774	-6.88898e-05	9.55348e-05	-0.000184074	-0.000125923	-0.000191235	-2.39245e-05	-0.000380524	-0.000100727
820.809	-4.94282e-05	9.77085e-05	-0.000144685	-0.000131484	-0.000172869	8.05573e-06	-0.000340688	-0.000101381
819.845	-3.2264e-05	8.5403e-05	-0.000110281	-0.000136252	-0.000162918	-3.07768e-06	-0.000300326	-0.000136755
818.88	-2.20335e-05	2.88793e-05	-0.000117744	-0.000156772	-0.000142098	-8.37531e-05	-0.000253017	-0.000197464
817.916	-7.19936e-05	-7.27242e-05	-0.000142499	-0.000181897	-0.000154336	-0.000226847	-0.000240302	-0.00023739
816.951	-0.000118612	-0.000169559	-0.000143915	-0.000190864	-0.000154021	-0.000346614	-0.000266683	-0.000237103
815.987	-0.000133193	-0.000210897	-0.000135741	-0.000187529	-0.000196926	-0.000363346	-0.000233133	-0.000210513
815.022	-0.000169411	-0.000186446	-0.000121615	-0.000173863	-0.000218334	-0.00032073	-0.000163302	-0.000184592
814.058	-0.000188002	-0.000137239	-9.52345e-05	-0.000150567	-0.000182036	-0.000285328	-0.000148127	-0.000159409
813.093	-0.000175724	-9.59522e-05	-6.32692e-05	-0.000130015	-0.000156022	-0.000255459	-0.000165937	-0.000146194
812.129	-0.000154926	-6.95312e-05	-5.04276e-05	-0.000114028	-0.000137298	-0.000231673	-0.000165902	-0.000137394
811.164	-0.000126317	-5.90014e-05	-3.10523e-05	-0.000100394	-0.00012491	-0.000203014	-0.000170082	-0.000115485
810.2	-7.97468e-05	-4.58038e-05	-2.88224e-06	-8.6504e-05	-9.49362e-05	-0.000190461	-0.000172582	-0.000104453
809.235	-1.99355e-05	-2.7706e-05	2.34783e-05	-6.86e-05	-4.9365e-05	-0.000163657	-0.000130736	-8.33848e-05
808.27	2.74235e-06	-8.7297e-06	4.28945e-05	-4.98765e-05	-1.15413e-05	-0.000123858	-9.34289e-05	-5.77843e-05
807.306	1.95724e-05	8.03017e-06	3.79963e-05	-2.21604e-05	1.93434e-05	-8.65049e-05	-8.93956e-05	-3.31148e-05
806.341	4.56336e-05	2.41582e-05	2.97076e-05	7.9883e-07	3.70521e-05	-4.89416e-05	-0.000100202	9.01858e-06
805.377	3.99079e-05	3.83488e-05	1.53195e-05	5.39726e-07	1.77211e-05	-5.46445e-06	-5.82964e-05	5.26601e-05
804.412	2.67889e-05	3.79946e-05	7.50301e-06	-1.49878e-05	7.69363e-06	5.49621e-05	-1.47511e-05	8.46741e-05
803.448	3.60341e-06	4.14899e-05	1.1742e-05	-1.84848e-05	8.56919e-06	0.000111548	-1.14328e-05	0.00014113
802.483	-2.78108e-05	6.69751e-05	1.35444e-05	-2.00745e-06	3.7644e-05	0.000192476	-2.99683e-05	0.000211568
801.519	-9.43526e-06	9.74102e-05	-1.95791e-05	3.72673e-05	7.92888e-05	0.000302613	-5.54989e-05	0.000295446
800.554	1.37438e-05	0.000131621	-5.61567e-05	9.51598e-05	7.06616e-05	0.000411836	-8.09687e-05	0.000411806

## Sheet: Figure 7 (a)
JsNaR WT		KR2 WT		JsNaR S247A		JsNaR G215P		KR2 P219G
Wavelength (nm)	Absorbance	Wavelength (nm)	Absorbance	Wavelength (nm)	Absorbance	Wavelength (nm)	Absorbance	Wavelength (nm)	Absorbance
700	0.0008	700	6.29679e-05	700	-0.000696105	700	-0.000372867	700	8.98869e-05
699	0.001	699	-6.29679e-05	699	-0.000751377	699	0.00113698	699	0.000120771
698	0.001	698	-0.000125936	698	-0.000619323	698	0.00184858	698	8.99788e-05
697	0.0009	697	0	697	-0.000845671	697	0.00159207	697	0.000103942
696	0.0009	696	0	696	-0.000735479	696	0.00106668	696	2.44776e-05
695	0.001	695	-6.29679e-05	695	-0.000392013	695	0.00105987	695	7.75223e-05
694	0.0012	694	0	694	-0.000371204	694	0.000921462	694	6.78096e-05
693	0.0012	693	6.29679e-05	693	-0.000337047	693	0.000968422	693	9.43012e-05
692	0.0011	692	0	692	-0.00029208	692	0.000419882	692	9.61743e-05
691	0.0011	691	0	691	-7.88132e-05	691	0.000713493	691	7.1025e-05
690	0.0014	690	0	690	-6.76495e-05	690	0.000813538	690	0.000105545
689	0.0015	689	-6.29679e-05	689	0.000199185	689	0.000412914	689	0.0001037
688	0.0012	688	-6.29679e-05	688	0.000327061	688	0.00148184	688	5.08167e-05
687	0.001	687	0	687	0.000439039	687	0.00141956	687	-4.99068e-05
686	0.0011	686	6.29679e-05	686	0.000663917	686	0.00199698	686	-0.000157126
685	0.0013	685	0.000125936	685	0.000941779	685	0.00178631	685	-0.000211359
684	0.0015	684	0.000125936	684	0.00138229	684	0.00153579	684	-0.000343581
683	0.0015	683	0.000125936	683	0.00152708	683	0.00102652	683	-0.000358
682	0.0016	682	-6.29679e-05	682	0.00162543	682	0.000490519	682	-0.00024448
681	0.0016	681	6.29679e-05	681	0.00200059	681	0.000493052	681	-0.000257772
680	0.0016	680	0.000125936	680	0.00196467	680	0.00176929	680	-0.000222354
679	0.0016	679	0.000125936	679	0.00218071	679	0.000806879	679	-0.000237193
678	0.0016	678	0.000314839	678	0.00246896	678	0.00197426	678	-0.000189721
677	0.0017	677	0.000377807	677	0.00273952	677	0.00105333	677	-0.000288806
676	0.0018	676	0.000314839	676	0.00302492	676	0.00154995	676	-0.000209279
675	0.0022	675	0.000251871	675	0.00340614	675	0.00103652	675	-0.0001376
674	0.0022	674	0.000251871	674	0.00394057	674	0.00115327	674	-0.000230088
673	0.002	673	0.000251871	673	0.00417875	673	0.00105396	673	-0.000141297
672	0.002	672	0.000377807	672	0.0046811	672	0.000199521	672	-0.000148652
671	0.002	671	0.000503743	671	0.00527103	671	-0.00132182	671	-0.000133716
670	0.0021	670	0.000503743	670	0.00580319	670	-0.00157906	670	-7.12553e-06
669	0.0023	669	0.000503743	669	0.00618259	669	-0.000761666	669	5.53283e-05
668	0.0025	668	0.000566711	668	0.00666362	668	-0.000611122	668	0.000195024
667	0.0027	667	0.000692646	667	0.00741015	667	-0.000598098	667	0.000212699
666	0.0029	666	0.000692646	666	0.00799567	666	0.000336038	666	8.99455e-05
665	0.0028	665	0.000629679	665	0.00874151	665	0.00132873	665	0.000126595
664	0.0029	664	0.000692646	664	0.00958711	664	0.000896624	664	0.000219413
663	0.0032	663	0.000755614	663	0.0102749	663	0.00210776	663	0.00028731
662	0.0035	662	0.000818582	662	0.0112442	662	0.000681956	662	0.000293739
661	0.0037	661	0.00088155	661	0.0121947	661	0.000455067	661	0.000226165
660	0.0037	660	0.00107045	660	0.0131009	660	-0.000481008	660	0.000315863
659	0.0039	659	0.00125936	659	0.0139603	659	-0.000417444	659	0.000359568
658	0.0042	658	0.00132232	658	0.0151446	658	-0.000550066	658	0.000410366
657	0.0046	657	0.00125936	657	0.0164796	657	-0.000395298	657	0.000409038
656	0.0049	656	0.00138529	656	0.0176895	656	1.4203e-05	656	0.00059193
655	0.0051	655	0.00163716	655	0.0189655	655	0.00197231	655	0.000714163
654	0.0053	654	0.0017631	654	0.0202073	654	0.00205815	654	0.000786676
653	0.0057	653	0.0017631	653	0.0216549	653	0.00196093	653	0.000761723
652	0.0061	652	0.00182607	652	0.0230411	652	0.00158593	652	0.00078842
651	0.0065	651	0.001952	651	0.0246177	651	0.00237731	651	0.000850764
650	0.0069	650	0.00214091	650	0.0261258	650	0.00171141	650	0.000991704
649	0.0075	649	0.00232981	649	0.0277677	649	0.000741624	649	0.00120484
648	0.0081	648	0.00251871	648	0.0293946	648	0.000814092	648	0.00127091
647	0.0085	647	0.00264465	647	0.0313	647	0.00136685	647	0.00147853
646	0.0088	646	0.00283355	646	0.0331982	646	0.00205356	646	0.00155163
645	0.0094	645	0.00308542	645	0.0352257	645	0.0029886	645	0.00179776
644	0.0101	644	0.00321136	644	0.0374933	644	0.00455426	644	0.0019966
643	0.011	643	0.00340026	643	0.0398258	643	0.00572459	643	0.00223058
642	0.0117	642	0.0037151	642	0.0419574	642	0.00650289	642	0.00249729
641	0.0123	641	0.00390401	641	0.0443738	641	0.00732044	641	0.00273619
640	0.013	640	0.00415588	640	0.0467734	640	0.00768388	640	0.0028966
639	0.0141	639	0.00459665	639	0.0493922	639	0.0072665	639	0.00308389
638	0.0153	638	0.00484852	638	0.0522864	638	0.00738502	638	0.00337516
637	0.0164	637	0.00503743	637	0.0551747	637	0.00731739	637	0.00384243
636	0.0173	636	0.00535227	636	0.0581234	636	0.00860904	636	0.00421468
635	0.0183	635	0.00566711	635	0.0611109	635	0.00899247	635	0.00468505
634	0.0196	634	0.00598195	634	0.0644802	634	0.0101634	634	0.0052186
633	0.021	633	0.00642272	633	0.0676702	633	0.01139	633	0.005603
632	0.0222	632	0.0068635	632	0.0709163	632	0.0123227	632	0.00613568
631	0.0237	631	0.00717834	631	0.0743293	631	0.0121413	631	0.00663899
630	0.0252	630	0.00761911	630	0.0779188	630	0.0125089	630	0.00732313
629	0.0268	629	0.00812285	629	0.0815261	629	0.0134778	629	0.00798992
628	0.0285	628	0.00868956	628	0.0850332	628	0.0145874	628	0.00865563
627	0.0303	627	0.00919331	627	0.0887194	627	0.0149488	627	0.00938428
626	0.0322	626	0.00963408	626	0.0925974	626	0.015147	626	0.0101561
625	0.0341	625	0.0102008	625	0.0963612	625	0.0160675	625	0.011031
624	0.0361	624	0.0107045	624	0.100068	624	0.0167528	624	0.0120128
623	0.0381	623	0.0112712	623	0.104085	623	0.0183302	623	0.0131208
622	0.0401	622	0.0120269	622	0.107868	622	0.0196922	622	0.0141885
621	0.0424	621	0.0127195	621	0.112019	621	0.0203616	621	0.0153054
620	0.0449	620	0.0134751	620	0.115983	620	0.0212468	620	0.0164188
619	0.0473	619	0.0141678	619	0.11998	619	0.0206226	619	0.0175677
618	0.0499	618	0.0149863	618	0.123944	618	0.0213643	618	0.0187415
617	0.0528	617	0.015742	617	0.128241	617	0.0223904	617	0.0200167
616	0.0555	616	0.0166235	616	0.132637	616	0.023201	616	0.0214304
615	0.0583	615	0.0175051	615	0.136968	615	0.0245999	615	0.0228413
614	0.0612	614	0.0183866	614	0.141199	614	0.0262374	614	0.0243602
613	0.0643	613	0.0193941	613	0.145466	613	0.0271955	613	0.0260654
612	0.0675	612	0.0202756	612	0.149829	612	0.0282027	612	0.027743
611	0.0707	611	0.0213461	611	0.15428	611	0.0288865	611	0.0294956
610	0.074	610	0.0224795	610	0.158637	610	0.0315375	610	0.0313787
609	0.0774	609	0.0236759	609	0.162867	609	0.0331822	609	0.033322
608	0.0808	608	0.0249353	608	0.167326	608	0.0356047	608	0.0352668
607	0.0845	607	0.0261946	607	0.171637	607	0.0363479	607	0.0372879
606	0.0883	606	0.027517	606	0.176055	606	0.0379603	606	0.0394044
605	0.0922	605	0.0290282	605	0.1803	605	0.0405073	605	0.0416502
604	0.0963	604	0.0305394	604	0.184602	604	0.0423486	604	0.0439916
603	0.1003	603	0.0319877	603	0.18908	603	0.0451866	603	0.0464124
602	0.104	602	0.0335619	602	0.193122	602	0.0472307	602	0.0489601
601	0.1081	601	0.035199	601	0.197373	601	0.050046	601	0.0516469
600	0.1124	600	0.0369621	600	0.197955	600	0.0541128	600	0.0539876
599	0.1168	599	0.0387882	599	0.201904	599	0.0561343	599	0.0567431
598	0.121	598	0.0406143	598	0.205573	598	0.0574959	598	0.0596114
597	0.1251	597	0.0425033	597	0.209376	597	0.0599554	597	0.0624697
596	0.1293	596	0.0444553	596	0.213235	596	0.0611766	596	0.0655665
595	0.1338	595	0.0464703	595	0.216916	595	0.0643582	595	0.0687021
594	0.1384	594	0.0487371	594	0.220363	594	0.0656089	594	0.0721387
593	0.1427	593	0.050941	593	0.223993	593	0.0666407	593	0.0754472
592	0.147	592	0.0532078	592	0.227177	592	0.0695055	592	0.0789285
591	0.1512	591	0.0554747	591	0.230316	591	0.0724096	591	0.0824928
590	0.1557	590	0.0578045	590	0.233312	590	0.0747876	590	0.0861224
589	0.16	589	0.0602602	589	0.236318	589	0.0776557	589	0.0898751
588	0.1643	588	0.0627789	588	0.239215	588	0.0804878	588	0.0937425
587	0.1688	587	0.0653606	587	0.241574	587	0.0840649	587	0.0976019
586	0.1733	586	0.0681312	586	0.243981	586	0.0865342	586	0.101585
585	0.1779	585	0.0709648	585	0.24629	585	0.0889971	585	0.105688
584	0.1819	584	0.0738613	584	0.248399	584	0.0924596	584	0.10992
583	0.1862	583	0.0768208	583	0.250533	583	0.0960037	583	0.114028
582	0.1907	582	0.0799692	582	0.252678	582	0.100142	582	0.118323
581	0.1951	581	0.0831176	581	0.25452	581	0.102536	581	0.122723
580	0.1993	580	0.0863289	580	0.255966	580	0.106789	580	0.127079
579	0.2032	579	0.0896033	579	0.257382	579	0.10963	579	0.131585
578	0.207	578	0.0930035	578	0.258597	578	0.115461	578	0.136062
577	0.2109	577	0.0964667	577	0.259485	577	0.120207	577	0.140523
576	0.2147	576	0.100119	576	0.260464	576	0.123825	576	0.145015
575	0.2187	575	0.103897	575	0.26156	575	0.127365	575	0.149622
574	0.2223	574	0.107738	574	0.262359	574	0.131421	574	0.154155
573	0.2256	573	0.111579	573	0.263113	573	0.136362	573	0.158648
572	0.2289	572	0.115546	572	0.263538	572	0.140378	572	0.163258
571	0.2322	571	0.119513	571	0.264036	571	0.144861	571	0.167863
570	0.2353	570	0.12348	570	0.264332	570	0.149279	570	0.172496
569	0.2382	569	0.127699	569	0.264349	569	0.152879	569	0.177118
568	0.2411	568	0.131981	568	0.264431	568	0.156522	568	0.181598
567	0.2438	567	0.136136	567	0.264063	567	0.160981	567	0.18607
566	0.2462	566	0.140481	566	0.263665	566	0.165188	566	0.19039
565	0.2484	565	0.144952	565	0.263215	565	0.169895	565	0.194665
564	0.2504	564	0.149297	564	0.262843	564	0.174474	564	0.198923
563	0.2523	563	0.153642	563	0.262232	563	0.179398	563	0.202998
562	0.2543	562	0.157986	562	0.261574	562	0.181647	562	0.207141
561	0.2559	561	0.162331	561	0.260729	561	0.185434	561	0.211221
560	0.2575	560	0.166613	560	0.259945	560	0.189792	560	0.21511
559	0.259	559	0.170895	559	0.259088	559	0.193039	559	0.218848
558	0.2601	558	0.175114	558	0.257953	558	0.196779	558	0.222502
557	0.2609	557	0.179332	557	0.256676	557	0.198956	557	0.226118
556	0.2617	556	0.183551	556	0.255362	556	0.202901	556	0.229467
555	0.2625	555	0.187644	555	0.254189	555	0.206061	555	0.232821
554	0.2632	554	0.191737	554	0.252909	554	0.209955	554	0.235937
553	0.2637	553	0.195893	553	0.251655	553	0.213728	553	0.238779
552	0.2642	552	0.199923	552	0.250178	552	0.217209	552	0.241583
551	0.2642	551	0.203764	551	0.248699	551	0.221086	551	0.244313
550	0.2642	550	0.207668	550	0.247224	550	0.223978	550	0.246829
549	0.2643	549	0.211509	549	0.245439	549	0.227212	549	0.249234
548	0.2641	548	0.215224	548	0.24371	548	0.230266	548	0.251383
547	0.2639	547	0.218939	547	0.242048	547	0.231659	547	0.253461
546	0.2637	546	0.222465	546	0.240091	546	0.234849	546	0.255246
545	0.2632	545	0.225866	545	0.238291	545	0.236731	545	0.256828
544	0.2626	544	0.229077	544	0.236388	544	0.237635	544	0.258322
543	0.2621	543	0.232162	543	0.234233	543	0.240753	543	0.259607
542	0.2612	542	0.235374	542	0.232231	542	0.242737	542	0.260747
541	0.2602	541	0.238648	541	0.230169	541	0.246347	541	0.261736
540	0.2592	540	0.241482	540	0.228084	540	0.247898	540	0.262605
539	0.2582	539	0.244	539	0.225895	539	0.249627	539	0.263163
538	0.2571	538	0.246519	538	0.22354	538	0.25177	538	0.263667
537	0.2563	537	0.248723	537	0.221336	537	0.253125	537	0.264045
536	0.2549	536	0.25099	536	0.219058	536	0.25525	536	0.264162
535	0.253	535	0.253257	535	0.216663	535	0.256701	535	0.264204
534	0.2515	534	0.25502	534	0.214032	534	0.257425	534	0.264158
533	0.2499	533	0.256594	533	0.211737	533	0.258027	533	0.263858
532	0.2484	532	0.258168	532	0.209276	532	0.258664	532	0.263531
531	0.2467	531	0.259616	531	0.20673	531	0.260254	531	0.262983
530	0.2448	530	0.26075	530	0.204266	530	0.26002	530	0.262268
529	0.2427	529	0.261631	529	0.201779	529	0.261466	529	0.261514
528	0.2408	528	0.26245	528	0.199088	528	0.263993	528	0.260578
527	0.2387	527	0.263206	527	0.196496	527	0.265059	527	0.259557
526	0.2365	526	0.263646	526	0.193909	526	0.266456	526	0.258404
525	0.2342	525	0.264024	525	0.191232	525	0.265744	525	0.257124
524	0.2321	524	0.264213	524	0.188779	524	0.266485	524	0.25573
523	0.23	523	0.264213	523	0.186165	523	0.267247	523	0.254203
522	0.2275	522	0.264087	522	0.183406	522	0.266446	522	0.252561
521	0.2249	521	0.26352	521	0.180625	521	0.266639	521	0.250811
520	0.2226	520	0.26308	520	0.173777	520	0.260588	520	0.248819
519	0.2204	519	0.262513	519	0.171243	519	0.26038	519	0.246933
518	0.2177	518	0.261694	518	0.168986	518	0.260203	518	0.244919
517	0.2151	517	0.26075	517	0.166378	517	0.259907	517	0.242698
516	0.2124	516	0.259742	516	0.163732	516	0.259246	516	0.240436
515	0.2098	515	0.258735	515	0.161302	515	0.258335	515	0.238403
514	0.2071	514	0.257601	514	0.15893	514	0.258174	514	0.236106
513	0.2039	513	0.256216	513	0.156464	513	0.257806	513	0.233686
512	0.2011	512	0.254579	512	0.154024	512	0.256193	512	0.231286
511	0.1987	511	0.252942	511	0.151313	511	0.256177	511	0.228703
510	0.1959	510	0.251242	510	0.149157	510	0.254352	510	0.22623
509	0.193	509	0.249542	509	0.146709	509	0.253459	509	0.22357
508	0.1901	508	0.247527	508	0.144644	508	0.252947	508	0.220983
507	0.1874	507	0.245386	507	0.142467	507	0.25204	507	0.218212
506	0.1844	506	0.243371	506	0.140075	506	0.250776	506	0.215384
505	0.1814	505	0.241041	505	0.137826	505	0.249427	505	0.212785
504	0.1787	504	0.238648	504	0.135783	504	0.247958	504	0.209993
503	0.1759	503	0.236444	503	0.133626	503	0.245998	503	0.207105
502	0.173	502	0.234114	502	0.131385	502	0.243773	502	0.204376
501	0.1701	501	0.231659	501	0.129336	501	0.241174	501	0.201517
500	0.1671	500	0.22914	500	0.12732	500	0.240357	500	0.198715
499	0.1641	499	0.226558	499	0.125257	499	0.236978	499	0.195768
498	0.1615	498	0.223851	498	0.122985	498	0.235146	498	0.192826
497	0.159	497	0.220954	497	0.121054	497	0.232524	497	0.189884
496	0.1559	496	0.218373	496	0.119194	496	0.23053	496	0.18698
495	0.1526	495	0.215602	495	0.117165	495	0.226773	495	0.184071
494	0.1497	494	0.212579	494	0.115011	494	0.223947	494	0.181175
493	0.1474	493	0.209809	493	0.113083	493	0.222452	493	0.178239
492	0.1447	492	0.207038	492	0.110996	492	0.220144	492	0.17533
491	0.1416	491	0.204394	491	0.109217	491	0.218225	491	0.172434
490	0.139	490	0.201623	490	0.107475	490	0.215672	490	0.169541
489	0.1367	489	0.198727	489	0.105766	489	0.213209	489	0.166377
488	0.1342	488	0.196082	488	0.104093	488	0.210745	488	0.163594
487	0.1317	487	0.193689	487	0.102345	487	0.207354	487	0.160736
486	0.1294	486	0.191107	486	0.10064	486	0.206323	486	0.157826
485	0.127	485	0.188337	485	0.0990144	485	0.205292	485	0.15495
484	0.1246	484	0.185566	484	0.0974957	484	0.202895	484	0.152082
483	0.1223	483	0.182922	483	0.0959714	483	0.202246	483	0.149153
482	0.1199	482	0.180403	482	0.0947618	482	0.199562	482	0.146345
481	0.1177	481	0.177758	481	0.0932878	481	0.197972	481	0.143628
480	0.1156	480	0.174988	480	0.0917885	480	0.196356	480	0.14084
479	0.1133	479	0.172343	479	0.0905967	479	0.194809	479	0.138064
478	0.1109	478	0.169635	478	0.0894892	478	0.193432	478	0.135343
477	0.1088	477	0.166928	477	0.0882952	477	0.189718	477	0.132737
476	0.1067	476	0.16422	476	0.0870643	476	0.18687	476	0.130103
475	0.1046	475	0.161513	475	0.0856639	475	0.18458	475	0.127354
474	0.1026	474	0.158805	474	0.084448	474	0.182555	474	0.124731
473	0.1008	473	0.156034	473	0.0834571	473	0.180605	473	0.122152
472	0.0992	472	0.153327	472	0.0823165	472	0.178236	472	0.119604
471	0.0973	471	0.150556	471	0.0812187	471	0.176359	471	0.117094
470	0.0954	470	0.147723	470	0.080265	470	0.172107	470	0.114521
469	0.0935	469	0.144952	469	0.0794419	469	0.169064	469	0.11207
468	0.0918	468	0.142307	468	0.0784321	468	0.166617	468	0.109594
467	0.0901	467	0.139411	467	0.0774139	467	0.162968	467	0.107125
466	0.0884	466	0.136451	466	0.0764238	466	0.160984	466	0.104528
465	0.0867	465	0.133618	465	0.0758263	465	0.158454	465	0.102153
464	0.085	464	0.130721	464	0.0748946	464	0.155893	464	0.0998301
463	0.0835	463	0.127888	463	0.0740827	463	0.154047	463	0.0975964
462	0.082	462	0.12518	462	0.0733675	462	0.152109	462	0.0952651
461	0.0805	461	0.122221	461	0.0724871	461	0.149839	461	0.0929096
460	0.0791	460	0.119261	460	0.072158	460	0.146801	460	0.0905376
459	0.0777	459	0.116428	459	0.0716437	459	0.145163	459	0.0883739
458	0.0762	458	0.113783	458	0.071005	458	0.141545	458	0.0860794
457	0.0747	457	0.111201	457	0.0700989	457	0.139748	457	0.0840336
456	0.0734	456	0.108557	456	0.069327	456	0.136682	456	0.0818004
455	0.0722	455	0.105912	455	0.0688131	455	0.134369	455	0.0797373
454	0.0712	454	0.10333	454	0.068237	454	0.134528	454	0.0776942
453	0.0699	453	0.100874	453	0.067544	453	0.132246	453	0.0757196
452	0.0687	452	0.0985447	452	0.0669245	452	0.12986	452	0.0737596
451	0.0677	451	0.0963408	451	0.0663889	451	0.128868	451	0.0719418
450	0.0667	450	0.0941999	450	0.0658662	450	0.125371	450	0.0703567
449	0.0656	449	0.0922479	449	0.0650951	449	0.122801	449	0.0685111
448	0.0646	448	0.0902959	448	0.0650173	448	0.119608	448	0.0668438
447	0.0638	447	0.0883439	447	0.0646348	447	0.116685	447	0.065164
446	0.063	446	0.0863919	446	0.0641869	446	0.114491	446	0.06347
445	0.0622	445	0.0845658	445	0.0641873	445	0.113851	445	0.0619171
444	0.0615	444	0.0829287	444	0.0635808	444	0.113291	444	0.0604649
443	0.0609	443	0.0814174	443	0.0634603	443	0.11032	443	0.0591109
442	0.0602	442	0.0798432	442	0.0636911	442	0.109187	442	0.0578972
441	0.0598	441	0.078332	441	0.063855	441	0.107189	441	0.056642
440	0.0592	440	0.0768837	440	0.0638302	440	0.105793	440	0.0553487
439	0.0588	439	0.0755614	439	0.0638577	439	0.103133	439	0.0541288
438	0.0587	438	0.0741761	438	0.0638437	438	0.0983935	438	0.0529341
437	0.0585	437	0.0727908	437	0.0637456	437	0.0975	437	0.0518925
436	0.058	436	0.0717204	436	0.0638526	436	0.0943333	436	0.0508844
435	0.0578	435	0.0707759	435	0.064008	435	0.0916149	435	0.0499379
434	0.0578	434	0.0697684	434	0.0642786	434	0.0901321	434	0.0490084
433	0.058	433	0.0686979	433	0.064632	433	0.0884669	433	0.0480667
432	0.0583	432	0.0677534	432	0.0646798	432	0.0880698	432	0.0471562
431	0.0585	431	0.0669978	431	0.06483	431	0.0877484	431	0.0463747
430	0.0587	430	0.0661792	430	0.0649571	430	0.0854342	430	0.0456605
429	0.059	429	0.0653606	429	0.0649959	429	0.0845644	429	0.0450016
428	0.0594	428	0.064605	428	0.0652659	428	0.0834955	428	0.0442165
427	0.0597	427	0.0636605	427	0.0654126	427	0.0808225	427	0.0434879
426	0.0601	426	0.0630308	426	0.0649379	426	0.0794663	426	0.0429092
425	0.0607	425	0.0624641	425	0.0646982	425	0.0783126	425	0.0420535
424	0.0609	424	0.0615196	424	0.0642833	424	0.0787207	424	0.0412785

## Sheet: Figure 7 (b)
Time_JsNaR WT	JsNaR WT NaCl	JsNaR WT NaCl + CCCP	JsNaR WT CsCl	JsNaR WT CsCl + CCCP
-149	7.00078	7.00008	7.00155	6.99974
-147	7.00091	7.00013	7.00061	6.99973
-145	7.00099	7.00017	7.0007	6.99971
-142	7.00007	7.00022	7.00076	7.0007
-139	7.0002	7.00026	7.00085	7.00068
-137	7.00132	7.00031	7.00091	6.99967
-134	7.0004	7.00035	7.001	6.99965
-132	7.00053	6.9994	7.00106	6.99964
-129	7.00061	7.00044	7.00215	6.99962
-127	7.00074	6.99949	7.00025	7.00061
-124	7.00082	6.99953	7.00031	6.99959
-122	7.00094	6.99959	7.00137	6.99958
-119	7.00003	6.99962	7.00046	6.99956
-117	7.00015	6.99968	7.00055	6.99955
-114	7.00024	6.99973	7.00061	7.00053
-111	7.00036	7.00077	7.00067	7.00051
-109	7.00048	6.9998	6.99976	7.0005
-106	7.00057	6.99986	7.00085	6.99948
-104	7.00069	7.00091	6.99991	6.99947
-101	7.00078	6.99995	7	6.99945
-99	6.9999	6.999	7.00106	6.99944
-96	6.99898	7.00004	7.00015	6.99942
-94	7.00011	7.00009	7.00021	7.00041
-91	7.00019	7.00015	7.0003	7.00039
-89	7.00032	7.00018	7.00036	7.00038
-86	7.00044	7.00022	6.99946	7.00036
-84	6.99952	7.00028	7.00055	7.00035
-81	7.00061	6.99933	7.00061	7.00033
-78	6.99973	7.00037	6.99967	7.00031
-76	6.99986	7.0004	6.99976	6.9993
-74	6.99994	6.99946	6.99985	7.00029
-71	7.00002	6.99951	6.99991	7.00027
-68	6.99915	7.00055	7	7.00026
-66	7.00027	7.00058	7.00006	7.00024
-64	6.99935	6.99964	7.00015	7.00023
-61	7.00044	6.99969	7.00021	7.00021
-58	6.99956	6.99973	7.0003	7.0002
-56	7.00069	6.99977	7.00036	7.00018
-53	7.00077	6.99982	7.00045	7.00017
-51	6.99989	6.99987	7.00051	7.00015
-48	6.99898	6.99991	6.9996	7.00014
-46	7.0001	6.99996	6.9997	7.00012
-43	7.00023	7	6.99976	7.00011
-41	7.00031	7.00006	6.99982	7.00009
-38	6.99939	7.00011	6.99991	7.00008
-35	7.00052	7.00015	7	7.00006
-33	7.00064	7.00018	7.00006	7.00005
-31	6.99973	7.00024	6.99915	7.00003
-28	6.99981	6.99929	7.00021	7.00002
-25	6.99993	6.99933	7.0003	7
-23	7.00006	7.00136	7.00036	6.99999
-21	7.00114	7.00242	7.00045	6.99997
-18	6.99922	6.99947	7.00051	6.99996
-15	7.00035	6.99951	6.9996	6.99894
-13	6.99947	7.00056	6.99969	6.99993
-11	7.00056	7.0006	6.99975	6.99992
-8	7.00068	6.99965	6.99981	6.9999
-5	6.99976	6.99869	6.99991	6.99988
-3	6.99889	6.99975	7	6.99987
0	6.99997	6.99978	7.00006	6.99985
2	7.0001	7.00084	7.00012	6.99984
5	7.00218	7.00587	7.00021	6.99882
8	7.00531	7.01293	6.9993	6.9998
10	7.00943	7.01998	6.99836	6.99979
12	7.01151	7.02602	6.99742	6.99978
15	7.0156	7.03207	6.99651	6.99976
18	7.01772	7.04011	6.9956	6.99874
20	7.02085	7.04616	6.99466	6.99973
23	7.02393	7.0522	6.99375	6.99871
25	7.02605	7.05825	6.99381	6.9987
28	7.02814	7.06429	6.9929	6.99868
30	7.03026	7.07034	6.99299	6.99867
33	7.03134	7.07438	6.99206	6.99865
35	7.03247	7.07943	6.99212	6.99964
38	7.03355	7.08447	6.99121	6.99862
40	7.03568	7.08953	6.9913	6.99961
43	7.03576	7.09358	6.99136	6.99859
46	7.03688	7.09662	6.99042	6.99858
48	7.03901	7.10165	6.98951	6.99856
50	7.03909	7.10471	6.9906	6.99955
53	7.04018	7.10876	6.98866	6.99953
56	7.0393	7.1118	6.98875	6.99852
58	7.04042	7.11483	6.98881	6.9985
61	7.04151	7.11889	6.9889	6.99949
63	7.04263	7.12194	6.98796	6.99847
66	7.04272	7.12498	6.98905	6.99846
68	7.04284	7.12703	6.98711	6.99844
71	7.04392	7.12907	6.9882	6.99943
73	7.04405	7.13212	6.98727	6.99841
76	7.04413	7.13518	6.98736	7.0004
79	7.04526	7.13721	6.98742	6.99938
81	7.04538	7.13925	6.98651	6.99937
83	7.04446	7.14231	6.9866	6.99936
86	7.04555	7.14436	6.98666	6.99934
89	7.04667	7.1464	6.98575	6.99832
91	7.0458	7.14843	6.98581	6.99831
93	7.04588	7.15049	6.9859	6.9993
96	7.04596	7.15254	6.98596	6.99928
99	7.04609	7.15358	6.98505	6.99826
101	7.04721	7.15461	6.98511	6.99825
103	7.04829	7.15767	6.9852	6.99924
106	7.04742	7.15872	6.98526	6.99822
109	7.0475	7.16076	6.98435	6.9982
111	7.04863	7.16181	6.98444	6.99919
114	7.04871	7.16385	6.98451	6.99917
116	7.04983	7.1649	6.98357	6.99916
119	7.04992	7.16594	6.98466	6.99914
122	7.05004	7.167	6.98475	6.99812
124	7.04917	7.16803	6.98381	6.99911
126	7.05025	7.16909	6.98387	6.9991
129	7.05133	7.17014	6.98396	6.99908
132	7.05146	7.17218	6.98405	6.99906
134	7.05158	7.17421	6.98311	6.99905
136	7.05167	7.17427	6.9832	6.99904
139	7.05275	7.17432	6.98326	6.99902
142	7.05187	7.17436	6.98335	6.998
144	7.052	7.17641	6.98244	6.99899
146	7.05208	7.17645	6.9835	6.99898
149	7.05316	7.1775	6.98356	6.99796
152	7.05329	7.17854	6.98365	6.99794
154	7.05141	7.17459	6.98275	6.99793
157	7.0495	7.17163	6.98281	6.99891
159	7.04862	7.16468	6.98387	6.9989
162	7.04671	7.15872	6.98496	6.99988
164	7.04483	7.15178	6.98605	6.99987
167	7.04291	7.14683	6.98511	6.99985
169	7.04004	7.14187	6.98617	7.00084
172	7.03912	7.1369	6.98726	6.99982
175	7.03725	7.13096	6.98735	7.00081
177	7.03637	7.12701	6.98841	7.00079
180	7.03345	7.12305	6.98747	7.00078
182	7.03358	7.1201	6.98856	7.00177
185	7.03266	7.11614	6.98965	7.00075
187	7.03079	7.11119	6.98971	7.00074
190	7.02987	7.10923	6.9898	7.00072
192	7.02799	7.10628	6.98987	7.00071
195	7.02808	7.10432	6.99096	7.00069
197	7.0262	7.10037	6.99105	7.00068
200	7.02628	7.09843	6.99111	7.00066
203	7.02641	7.09547	6.99117	7.00064
205	7.02553	7.0935	6.99126	7.00063
207	7.02362	7.09156	6.99135	7.00062
210	7.0227	7.08961	6.99141	7.0016
213	7.02282	7.08765	6.9925	7.00058
215	7.02195	7.08668	6.99156	7.00057
217	7.02203	7.08374	6.99165	7.00056
220	7.02016	7.08179	6.99271	7.00054
223	7.02024	7.07983	6.9928	7.00052
225	7.02036	7.07788	6.99286	7.00051
228	7.01945	7.07792	6.99395	7.00149
230	7.01857	7.07597	6.99301	7.00048
233	7.01766	7.07401	6.99311	7.00046
235	7.01778	7.07306	6.99317	7.00045
238	7.01691	7.0721	6.99426	7.00143
240	7.01699	7.07015	6.99432	7.00142
243	7.01707	7.06921	6.99441	7.0004
246	7.0172	7.06825	6.9945	7.00038
248	7.01632	7.06628	6.99456	7.00037
250	7.0154	7.06634	6.99465	7.00036
253	7.01449	7.06439	6.99471	6.99934
256	7.01461	7.06343	6.9948	7.00032
258	7.01374	7.06246	6.99586	7.00031
260	7.01382	7.06152	6.99595	7.0003
263	7.0139	7.06057	6.99601	7.00028
266	7.01203	7.05961	6.9951	7.00026
268	7.01315	7.05864	6.99619	7.00025
270	7.01223	7.0577	6.99625	7.00124
273	7.01236	7.05675	6.99632	7.00022
276	7.01144	7.05479	6.99641	7.0002
278	7.01057	7.05384	6.9975	7.00019
281	7.01165	7.05388	6.99656	7.00018
283	7.01178	7.05294	6.99762	7.00016
286	7.01086	7.05197	6.99771	7.00015
289	7.00898	7.05103	6.9968	7.00013
291	7.01011	7.05006	6.99686	7.00012
293	7.01019	7.04912	6.99692	7.0001
296	7.01027	7.04817	6.99701	7.00009
299	7.0094	7.04821	6.9971	7.00007
301	7.00852	7.04726	6.99716	7.00006

## Sheet: Figure 7 (c)
Transient absorption spectra												Time evolution
Wavelength (nm)	t = 40 us	t = 120 us	t = 380 us	t = 850 us	t = 1.5 ms	t = 4.2 ms	t = 13 ms	t = 24 ms	t = 39 ms	t = 136 ms		457 nm		505 nm		570 nm		625 nm
379.955	-0.00049769	-0.000451935	-0.000168581	-0.000448681	-0.000323374	-4.22576e-05	-0.000152335	-5.34119e-05	4.71701e-05	-0.000126036		Time (s)	Absorption change	Time (s)	Absorption change	Time (s)	Absorption change	Time (s)	Absorption change
380.713	-0.000410578	-0.000273936	2.74296e-05	-0.000459103	-0.000360467	-8.36336e-05	-0.000252442	-9.82479e-05	6.51869e-05	-0.000145941		0.00521302	1.01158e-05	-0.00297722	1.01158e-05	-0.00899056	1.01158e-05	-0.00202088	1.01158e-05
381.472	-0.000466979	-0.000357352	2.44832e-05	-0.000391314	-0.000235357	0.000103654	-0.000107031	8.49999e-07	0.000124254	-0.000152086		0.00278398	1.03514e-05	-0.00145835	1.03514e-05	-0.00886339	1.03514e-05	-0.000348117	1.03514e-05
382.23	-0.000566051	-0.000395356	0.0001813	-0.000396256	-0.000157049	0.000327242	-2.64593e-05	8.96988e-05	0.000238504	-0.000207303		-0.00242625	1.05925e-05	-0.00291827	1.05925e-05	-0.0124466	1.05925e-05	-0.00195596	1.05925e-05
382.988	-0.000258308	-9.5617e-05	0.000211077	-0.000275479	-0.000178905	7.13988e-05	-0.000145654	-2.34634e-05	0.000118601	-0.00012945		0.00244272	1.08393e-05	-0.00045586	1.08393e-05	-0.0116675	1.08393e-05	0.000755935	1.08393e-05
383.746	-0.000142908	-0.000106961	-0.000129412	-0.000301507	-0.00033717	-0.000322353	-0.000278968	-0.000176318	-8.60655e-05	-3.64939e-05		-0.000429008	1.10917e-05	-0.00187007	1.10917e-05	-0.00820456	1.10917e-05	-0.000801558	1.10917e-05
384.504	-0.000378989	-0.000356975	-0.000249533	-0.000456997	-0.000419788	-0.000275135	-0.000271313	-0.000157451	-5.55961e-05	-8.27152e-05		-0.00127169	1.13501e-05	-0.0012379	1.13501e-05	-0.0104872	1.13501e-05	-0.000105338	1.13501e-05
385.262	-0.000664346	-0.000585012	-0.000120357	-0.000521133	-0.000311056	0.000119711	-9.92007e-05	1.06414e-05	0.000133246	-0.000181793		-3.72775e-05	1.16145e-05	-0.0015466	1.16145e-05	-0.00839065	1.16145e-05	-0.000445315	1.16145e-05
386.02	-0.000671866	-0.000615165	-0.000220985	-0.000581872	-0.000403533	-1.66756e-05	-0.000173059	-5.05188e-05	7.57173e-05	-0.000169182		0.00249191	1.1885e-05	-0.00147579	1.1885e-05	-0.0103305	1.1885e-05	-0.00036733	1.1885e-05
386.778	-0.000591831	-0.000515522	-0.000194283	-0.000592348	-0.000462518	-0.000137877	-0.000262154	-0.000113669	3.47566e-05	-0.00015676		0.00171484	1.21619e-05	-0.000693675	1.21619e-05	-0.01092	1.21619e-05	0.000494026	1.21619e-05
387.536	-0.000627573	-0.000570831	-0.000210566	-0.000560308	-0.000400118	-4.37621e-05	-0.00018463	-6.23319e-05	6.24263e-05	-0.000158807		0.0016724	1.24451e-05	0.00119314	1.24451e-05	-0.00938498	1.24451e-05	0.002572	1.24451e-05
388.294	-0.000552692	-0.000475043	-0.000239841	-0.000647043	-0.000566966	-0.000305064	-0.000372306	-0.000195649	-2.70467e-05	-0.000143673		-0.00115591	1.2735e-05	-0.0022037	1.2735e-05	-0.00953767	1.2735e-05	-0.00116899	1.2735e-05
389.052	-0.000401548	-0.00032406	-0.000194332	-0.000559852	-0.000535512	-0.000371145	-0.000393354	-0.000222783	-6.32205e-05	-0.000108963		0.00063098	1.30317e-05	-0.00312427	1.30317e-05	-0.00930367	1.30317e-05	-0.00218282	1.30317e-05
389.81	-0.000474277	-0.000424543	-0.000247922	-0.000557448	-0.000495994	-0.000287651	-0.000321388	-0.000175619	-3.97872e-05	-0.000115046		6.05792e-05	1.33352e-05	-0.0027017	1.33352e-05	-0.012257	1.33352e-05	-0.00171744	1.33352e-05
390.567	-0.000728451	-0.000689494	-0.000298399	-0.000637238	-0.000455142	-5.92743e-05	-0.000194801	-6.84102e-05	5.76263e-05	-0.000172234		0.00229759	1.36458e-05	-0.00152973	1.36458e-05	-0.00996975	1.36458e-05	-0.000426738	1.36458e-05
391.325	-0.000809771	-0.000767815	-0.000323434	-0.000693719	-0.000484997	-3.88106e-05	-0.000196618	-6.21884e-05	7.30371e-05	-0.000191717		0.000616509	1.39637e-05	-0.00224976	1.39637e-05	-0.00849727	1.39637e-05	-0.00121972	1.39637e-05
392.083	-0.000553838	-0.000438412	-0.000158186	-0.000658241	-0.000568681	-0.00027713	-0.000388834	-0.000193264	-4.5533e-07	-0.000161411		0.00141969	1.42889e-05	5.62348e-05	1.42889e-05	-0.0106872	1.42889e-05	0.00131991	1.42889e-05
392.84	-0.000496418	-0.000396302	-0.000194537	-0.000647032	-0.000594439	-0.000364729	-0.000425522	-0.00022999	-4.29964e-05	-0.000139558		-2.47032e-05	1.46218e-05	-0.000430404	1.46218e-05	-0.0103931	1.46218e-05	0.000783971	1.46218e-05
393.598	-0.00052797	-0.000469832	-0.000296988	-0.00065576	-0.000602648	-0.000385851	-0.000405609	-0.000228939	-6.62697e-05	-0.000127232		0.00175046	1.49624e-05	-0.000691877	1.49624e-05	-0.00869873	1.49624e-05	0.000496006	1.49624e-05
394.356	-0.000442396	-0.000385461	-0.000268137	-0.000599078	-0.00057454	-0.000410305	-0.000407548	-0.000237528	-8.26594e-05	-0.000107497		0.000658139	1.53109e-05	-0.000993187	1.53109e-05	-0.0108414	1.53109e-05	0.000164169	1.53109e-05
395.113	-0.000602227	-0.000558125	-0.000320409	-0.000656973	-0.000562388	-0.000289584	-0.000338012	-0.000179645	-3.21573e-05	-0.000140078		-0.000347999	1.56675e-05	-0.000395525	1.56675e-05	-0.0098247	1.56675e-05	0.000822384	1.56675e-05
395.871	-0.000528676	-0.000427929	-0.000181155	-0.000638032	-0.00056052	-0.000295614	-0.00038369	-0.000197058	-1.55692e-05	-0.000148954		-0.00125569	1.60325e-05	-0.0017426	1.60325e-05	-0.0111758	1.60325e-05	-0.000661167	1.60325e-05
396.628	-0.00029056	-0.000107041	4.65526e-05	-0.000554671	-0.000559357	-0.000400033	-0.00049528	-0.000265114	-3.61405e-05	-0.000130776		0.000748094	1.64059e-05	-0.00263594	1.64059e-05	-0.0103255	1.64059e-05	-0.00164502	1.64059e-05
397.386	-0.000455243	-0.000347862	-0.000191648	-0.000657653	-0.000633483	-0.000440956	-0.000478259	-0.000268514	-7.02143e-05	-0.000131491		0.000137039	1.6788e-05	-0.00180331	1.6788e-05	-0.0125729	1.6788e-05	-0.00072803	1.6788e-05
398.143	-0.000362734	-0.000206071	2.90933e-05	-0.000508857	-0.000456322	-0.000230968	-0.000365114	-0.000175703	1.78863e-05	-0.000139818		0.000262716	1.71791e-05	-0.00364413	1.71791e-05	-0.0123595	1.71791e-05	-0.00275536	1.71791e-05
398.9	-0.000436947	-0.000308886	-3.34369e-05	-0.000515543	-0.000429478	-0.000164085	-0.000304032	-0.000136588	3.52001e-05	-0.000145326		0.000752948	1.75792e-05	-0.00397355	1.75792e-05	-0.0108873	1.75792e-05	-0.00311816	1.75792e-05
399.658	-0.000342957	-0.000212119	-9.16803e-05	-0.00058036	-0.000583088	-0.00043541	-0.000478459	-0.000268678	-6.74038e-05	-0.000117787		0.000396289	1.79887e-05	-0.00195237	1.79887e-05	-0.010857	1.79887e-05	-0.000892197	1.79887e-05
400.415	-0.00036937	-0.000251135	-0.00011402	-0.00057547	-0.00056379	-0.000400411	-0.000446725	-0.000248463	-5.83508e-05	-0.000119033		0.00121074	1.84077e-05	-0.00178538	1.84077e-05	-0.0108446	1.84077e-05	-0.00070829	1.84077e-05
401.172	-0.000397209	-0.000251131	3.96252e-06	-0.000515199	-0.00044759	-0.000202812	-0.000341292	-0.000159798	2.60881e-05	-0.000143474		-0.000510219	1.88365e-05	-0.00256479	1.88365e-05	-0.0127262	1.88365e-05	-0.00156666	1.88365e-05
401.929	-0.000286541	-6.7708e-05	0.000196633	-0.000470194	-0.000425228	-0.000195352	-0.000386877	-0.000174008	5.14017e-05	-0.00015186		0.000943994	1.92752e-05	-0.00172834	1.92752e-05	-0.0108862	1.92752e-05	-0.000645466	1.92752e-05
402.687	-0.000314495	-0.000156167	4.40981e-05	-0.000485642	-0.000452401	-0.000258936	-0.000378186	-0.000188299	4.66514e-06	-0.000129279		-0.000387333	1.97242e-05	-0.00058891	1.97242e-05	-0.0110234	1.97242e-05	0.000609406	1.97242e-05
403.444	-0.000398701	-0.000292591	-1.28021e-05	-0.000415149	-0.000314955	-5.48104e-05	-0.000201908	-7.42399e-05	6.09397e-05	-0.000130858		0.00134176	2.01837e-05	-0.0012192	2.01837e-05	-0.0114492	2.01837e-05	-8.474e-05	2.01837e-05
404.201	-0.000361057	-0.000171385	0.000215852	-0.000371067	-0.000243521	7.92076e-05	-0.000182232	-3.15917e-05	0.000141898	-0.000163701		-0.00178778	2.06538e-05	-0.00325339	2.06538e-05	-0.0117313	2.06538e-05	-0.00232503	2.06538e-05
404.958	-0.00026209	-7.21578e-05	0.000249414	-0.000310295	-0.000217402	4.36385e-05	-0.000191053	-4.56451e-05	0.000121094	-0.000141376		0.00065443	2.11349e-05	-0.0030568	2.11349e-05	-0.00993037	2.11349e-05	-0.00210852	2.11349e-05
405.715	-0.00046352	-0.000257934	0.000185676	-0.000477442	-0.000328193	5.12713e-05	-0.000232966	-5.41094e-05	0.000147667	-0.000191902		0.00083882	2.16272e-05	-0.0022488	2.16272e-05	-0.0125055	2.16272e-05	-0.00121866	2.16272e-05
406.472	-0.000454709	-0.000274689	0.000119325	-0.00048247	-0.000350594	-5.01414e-06	-0.000246243	-7.39895e-05	0.000115782	-0.000176994		-0.000147543	2.21309e-05	-0.00129573	2.21309e-05	-0.012008	2.21309e-05	-0.000169025	2.21309e-05
407.229	-0.000469302	-0.0002595	0.000189143	-0.000486961	-0.000336893	4.70151e-05	-0.000240801	-5.77164e-05	0.000148506	-0.000194869		0.000272574	2.26464e-05	-0.000533547	2.26464e-05	-0.0111621	2.26464e-05	0.000670377	2.26464e-05
407.986	-0.000524509	-0.000383635	-1.15273e-05	-0.000543276	-0.000409663	-6.48322e-05	-0.000261815	-9.44418e-05	8.33033e-05	-0.000172941		0.0011835	2.31739e-05	-0.000721175	2.31739e-05	-0.0129152	2.31739e-05	0.000463741	2.31739e-05
408.743	-0.000462321	-0.000312469	5.93184e-05	-0.000468522	-0.000336475	-4.10373e-06	-0.00021842	-6.46813e-05	0.000103473	-0.000165394		0.00193609	2.37137e-05	-0.00112534	2.37137e-05	-0.0131998	2.37137e-05	1.86278e-05	2.37137e-05
409.499	-0.000398479	-0.00022194	0.00012364	-0.000455691	-0.000348437	-4.50759e-05	-0.000261514	-9.07344e-05	9.53485e-05	-0.000162091		0.000807985	2.42661e-05	-0.000548665	2.42661e-05	-0.010564	2.42661e-05	0.000653728	2.42661e-05
410.256	-0.000316005	-0.000178383	-1.4702e-05	-0.000497808	-0.000476892	-0.000306856	-0.00039194	-0.000205882	-2.12549e-05	-0.000118995		0.0008629	2.48313e-05	-0.00183214	2.48313e-05	-0.0111665	2.48313e-05	-0.000759781	2.48313e-05
411.013	-0.000205982	4.00185e-06	0.000204166	-0.000418346	-0.000403829	-0.000231177	-0.000390256	-0.000186115	2.80518e-05	-0.000129487		0.00156163	2.54097e-05	-0.00158229	2.54097e-05	-0.0130896	2.54097e-05	-0.000484619	2.54097e-05
411.77	-0.000378992	-8.04343e-05	0.000377851	-0.00049959	-0.000380036	-6.43248e-06	-0.000346702	-0.000107783	0.000161049	-0.000212769		0.00177964	2.60016e-05	-0.00156434	2.60016e-05	-0.0120733	2.60016e-05	-0.000464845	2.60016e-05
412.526	-0.000155553	0.000124447	0.000335877	-0.000454123	-0.000462413	-0.000291398	-0.00048959	-0.000235355	3.33192e-05	-0.000147526		0.000762291	2.66073e-05	-0.00155087	2.66073e-05	-0.0113762	2.66073e-05	-0.000450013	2.66073e-05
413.283	-0.000328077	-0.000110196	0.000166797	-0.000513205	-0.000462123	-0.000215891	-0.000406819	-0.00018547	4.72265e-05	-0.000159748		0.000738181	2.7227e-05	-0.00195665	2.7227e-05	-0.0129415	2.7227e-05	-0.000896905	2.7227e-05
414.04	-0.000421772	-0.000166097	0.000229531	-0.000566142	-0.000466076	-0.000124708	-0.000394681	-0.000155128	0.000103985	-0.000199417		0.00109377	2.78612e-05	-0.000336728	2.78612e-05	-0.0122425	2.78612e-05	0.000887137	2.78612e-05
414.796	-0.000392785	-0.000203555	5.56444e-05	-0.000579895	-0.000529168	-0.00028189	-0.000435717	-0.000211981	1.6751e-05	-0.000159019		-7.1715e-07	2.85102e-05	-0.00122869	2.85102e-05	-0.0110431	2.85102e-05	-9.51993e-05	2.85102e-05
415.553	-0.00042895	-0.000244305	6.2346e-05	-0.000564264	-0.000484986	-0.000200265	-0.000380979	-0.000171402	4.66338e-05	-0.000167355		0.0016771	2.91743e-05	-0.000539323	2.91743e-05	-0.0114967	2.91743e-05	0.000664016	2.91743e-05
416.309	-0.000327142	-0.000172223	9.67863e-06	-0.000521522	-0.000498135	-0.000313933	-0.000414903	-0.000215052	-1.5207e-05	-0.00012878		0.00224073	2.98538e-05	0.000415198	2.98538e-05	-0.0116102	2.98538e-05	0.00171524	2.98538e-05
417.066	-0.000470155	-0.00038795	-0.000199607	-0.000593969	-0.000540082	-0.000324502	-0.000376705	-0.000203605	-3.88733e-05	-0.000127283		0.000131266	3.05492e-05	-0.00159719	3.05492e-05	-0.0121081	3.05492e-05	-0.000501025	3.05492e-05
417.822	-0.000278455	-0.000130809	-9.56125e-06	-0.000514646	-0.000521714	-0.000386097	-0.000449935	-0.000246873	-4.80188e-05	-0.000112828		0.00114306	3.12608e-05	1.37249e-05	3.12608e-05	-0.0118872	3.12608e-05	0.0012731	3.12608e-05
418.578	-0.000287759	-0.000122149	5.84722e-05	-0.000484419	-0.000464922	-0.000289211	-0.000401602	-0.000204544	-5.08656e-06	-0.000125771		0.000434881	3.1989e-05	-0.00183647	3.1989e-05	-0.0132874	3.1989e-05	-0.000764549	3.1989e-05
419.335	-0.000151836	4.34835e-05	0.000103765	-0.000491348	-0.000550523	-0.000478278	-0.000537977	-0.000302376	-7.03032e-05	-0.000103622		0.00140322	3.27341e-05	-0.00116513	3.27341e-05	-0.0118968	3.27341e-05	-2.51978e-05	3.27341e-05
420.091	-0.000201853	2.99285e-05	0.000161661	-0.000538097	-0.000573685	-0.000445179	-0.000557573	-0.00029885	-3.83438e-05	-0.000131473		0.00162491	3.34965e-05	-0.000891977	3.34965e-05	-0.012869	3.34965e-05	0.000275633	3.34965e-05
420.847	-0.000423657	-0.000205331	8.14065e-05	-0.000641525	-0.000589003	-0.000317463	-0.000492606	-0.000239615	1.9583e-05	-0.000177352		0.00057305	3.42768e-05	-0.000146057	3.42768e-05	-0.0119034	3.42768e-05	0.00109713	3.42768e-05
421.604	-0.000389759	-0.000175957	0.000124388	-0.000566544	-0.000502478	-0.000229092	-0.000422001	-0.000193091	4.59683e-05	-0.00017083		0.00170603	3.50752e-05	-0.000219839	3.50752e-05	-0.0128467	3.50752e-05	0.00101587	3.50752e-05
422.36	-0.000351105	-6.77236e-05	0.00027621	-0.000577602	-0.000517554	-0.00022282	-0.000477006	-0.000209614	7.55386e-05	-0.0001933		0.000318577	3.58922e-05	-0.000211974	3.58922e-05	-0.0130659	3.58922e-05	0.00102453	3.58922e-05
423.116	-0.000341442	-0.000132264	0.000127354	-0.000539505	-0.000495332	-0.000257684	-0.000429567	-0.000204088	2.97533e-05	-0.000157489		0.00228666	3.67282e-05	0.000485214	3.67282e-05	-0.0125693	3.67282e-05	0.00179235	3.67282e-05
423.872	-0.000265951	-3.66734e-05	0.000206266	-0.000485809	-0.00045732	-0.000245038	-0.000427636	-0.000201081	3.6699e-05	-0.000150459		0.00104303	3.75837e-05	-0.00168188	3.75837e-05	-0.0140282	3.75837e-05	-0.000594297	3.75837e-05
424.628	-0.000268474	-4.1243e-05	0.000183053	-0.000509637	-0.000491347	-0.000290505	-0.000457441	-0.000223137	1.99413e-05	-0.000148677		0.0018536	3.84592e-05	0.000240842	3.84592e-05	-0.0123046	3.84592e-05	0.00152322	3.84592e-05
425.384	-0.000248622	-5.5242e-05	0.00011291	-0.000492175	-0.000490908	-0.000330482	-0.0004499	-0.000231995	-1.0756e-05	-0.000128258		0.00142424	3.9355e-05	0.000325945	3.9355e-05	-0.0118786	3.9355e-05	0.00161695	3.9355e-05
426.14	-0.000394517	-0.000187927	0.000118733	-0.000552694	-0.000481843	-0.000203603	-0.000398411	-0.000178424	5.22056e-05	-0.000169483		0.00203364	4.02717e-05	0.00154181	4.02717e-05	-0.0123148	4.02717e-05	0.002956	4.02717e-05
426.896	-0.00017774	5.114e-05	0.000251027	-0.000410804	-0.000403772	-0.000236601	-0.000407248	-0.00019348	3.20667e-05	-0.000131542		0.00176243	4.12098e-05	-0.00114424	4.12098e-05	-0.0130732	4.12098e-05	-2.18797e-06	4.12098e-05
427.652	-9.35651e-05	9.46709e-05	0.000200191	-0.000335837	-0.000362572	-0.000273189	-0.000380618	-0.000196199	-5.84664e-06	-9.4382e-05		0.00142237	4.21696e-05	-0.000660066	4.21696e-05	-0.012986	4.21696e-05	0.00053104	4.21696e-05
428.408	-9.11647e-05	0.000139906	0.000276726	-0.000368283	-0.000395776	-0.000286126	-0.000429499	-0.000215512	8.22468e-06	-0.000112298		0.00323083	4.31519e-05	0.000524451	4.31519e-05	-0.0117884	4.31519e-05	0.00183557	4.31519e-05
429.164	-2.42386e-05	0.000199221	0.000307231	-0.000293524	-0.000331717	-0.000253961	-0.000389394	-0.000194735	1.06004e-05	-9.55391e-05		0.000851823	4.4157e-05	-0.00130223	4.4157e-05	-0.0130539	4.4157e-05	-0.000176186	4.4157e-05
429.92	-7.50094e-05	0.000154739	0.000371935	-0.000239868	-0.000218577	-6.08395e-05	-0.000270432	-0.00010262	8.59069e-05	-0.000115301		0.00121992	4.51856e-05	-0.000925325	4.51856e-05	-0.0122658	4.51856e-05	0.000238907	4.51856e-05
430.675	0.000127748	0.000339081	0.00038479	-0.000128896	-0.000191873	-0.000184457	-0.000305616	-0.000150873	1.70122e-05	-5.96363e-05		0.00105542	4.62381e-05	-0.000675417	4.62381e-05	-0.0120556	4.62381e-05	0.000514134	4.62381e-05
431.431	9.72555e-05	0.000421043	0.000623382	-0.000173072	-0.000195628	-8.01062e-05	-0.000344568	-0.000134254	0.000105944	-0.000118938		0.00137623	4.73151e-05	-0.000609586	4.73151e-05	-0.0124324	4.73151e-05	0.000586634	4.73151e-05
432.187	0.000142167	0.000494971	0.000649577	-0.000219514	-0.000281449	-0.000204867	-0.000450633	-0.000203333	7.08265e-05	-0.00011811		0.00169864	4.84172e-05	-0.00124879	4.84172e-05	-0.011752	4.84172e-05	-0.000117329	4.84172e-05
432.943	9.11092e-05	0.000459014	0.000728153	-0.000175068	-0.000178353	-1.81641e-05	-0.000344441	-0.000117086	0.000147766	-0.000141608		0.00175319	4.9545e-05	-0.00112941	4.9545e-05	-0.0126947	4.9545e-05	1.41394e-05	4.9545e-05
433.698	0.000176495	0.000552611	0.000781049	-0.000116445	-0.00014381	-2.6514e-05	-0.000344184	-0.000120536	0.000141226	-0.000126559		0.00206563	5.06991e-05	-0.00197739	5.06991e-05	-0.0125205	5.06991e-05	-0.000919748	5.06991e-05
434.454	0.000256073	0.000545006	0.000622643	-3.77155e-05	-0.000111361	-0.000107799	-0.000305247	-0.000131525	6.74263e-05	-6.85195e-05		0.00137007	5.188e-05	-0.00160153	5.188e-05	-0.0130593	5.188e-05	-0.000505804	5.188e-05
435.209	0.000312879	0.000600551	0.000596569	-5.6312e-05	-0.000175166	-0.000235094	-0.00038262	-0.000192245	1.7089e-05	-5.17334e-05		0.00173115	5.30884e-05	-0.00148921	5.30884e-05	-0.0137712	5.30884e-05	-0.000382107	5.30884e-05
435.965	0.000240064	0.000587887	0.000688391	-0.000136288	-0.000223721	-0.000201321	-0.000427738	-0.000196411	6.16313e-05	-9.49364e-05		0.00125625	5.4325e-05	-0.00173418	5.4325e-05	-0.0144714	5.4325e-05	-0.000651899	5.4325e-05
436.72	0.000279592	0.000636283	0.000746836	-8.13093e-05	-0.000165109	-0.000144024	-0.000390252	-0.000169167	8.24511e-05	-9.21167e-05		0.00212785	5.55904e-05	-0.000886697	5.55904e-05	-0.0137173	5.55904e-05	0.000281448	5.55904e-05
437.476	0.000339279	0.000728642	0.00083426	-5.80549e-05	-0.000156962	-0.000150368	-0.000415795	-0.000179991	8.955e-05	-9.34266e-05		0.00141033	5.68853e-05	-0.00069195	5.68853e-05	-0.0139135	5.68853e-05	0.000495926	5.68853e-05
438.231	0.000389855	0.000731415	0.000750772	-9.27431e-06	-0.00013537	-0.000194806	-0.000393236	-0.000185691	4.85456e-05	-6.01108e-05		0.00105173	5.82103e-05	-0.00134412	5.82103e-05	-0.0148971	5.82103e-05	-0.000222323	5.82103e-05
438.987	0.00047508	0.000766701	0.000659654	4.28625e-05	-0.000131685	-0.000289743	-0.000397884	-0.000214534	-1.41688e-05	-1.68071e-05		0.000636859	5.95662e-05	-0.00162217	5.95662e-05	-0.014518	5.95662e-05	-0.000528544	5.95662e-05
439.742	0.000376192	0.000724169	0.00076762	-9.9409e-06	-0.000125289	-0.000166496	-0.000381976	-0.000174085	6.25273e-05	-6.67649e-05		0.00133115	6.09537e-05	-0.000476698	6.09537e-05	-0.0145104	6.09537e-05	0.000732986	6.09537e-05
440.497	0.000425407	0.000781773	0.00080852	2.59801e-05	-0.000100909	-0.00016246	-0.000379176	-0.000172787	6.34941e-05	-5.99768e-05		0.00131279	6.23735e-05	-0.000887779	6.23735e-05	-0.0147398	6.23735e-05	0.000280256	6.23735e-05
441.252	0.000628795	0.000993883	0.000881618	0.000131205	-7.29976e-05	-0.000263776	-0.000424459	-0.000218162	1.43688e-05	-1.68118e-05		0.00129563	6.38264e-05	-0.000508509	6.38264e-05	-0.0147427	6.38264e-05	0.000697953	6.38264e-05
442.008	0.000605479	0.000997343	0.000932463	0.000110036	-7.92725e-05	-0.000234661	-0.000433377	-0.000212684	3.84064e-05	-3.4525e-05		0.00205103	6.53131e-05	-0.000152372	6.53131e-05	-0.0139086	6.53131e-05	0.00109017	6.53131e-05
442.763	0.000523269	0.000890516	0.0008652	8.36656e-05	-7.46847e-05	-0.000188829	-0.000391841	-0.000185529	5.07079e-05	-4.2849e-05		0.00185186	6.68344e-05	-0.00102569	6.68344e-05	-0.0144256	6.68344e-05	0.000128374	6.68344e-05
443.518	0.000601637	0.000962838	0.000863217	0.000114435	-8.17103e-05	-0.00025906	-0.00042192	-0.000215655	1.66155e-05	-2.11017e-05		0.00103237	6.83912e-05	-8.98095e-05	6.83912e-05	-0.013515	6.83912e-05	0.00115907	6.83912e-05
444.273	0.000532607	0.000928188	0.000900089	4.36234e-05	-0.000128771	-0.000246058	-0.000456461	-0.000222188	4.21595e-05	-5.15039e-05		0.00254957	6.99842e-05	0.000405184	6.99842e-05	-0.0133804	6.99842e-05	0.00170422	6.99842e-05
445.028	0.000557745	0.000960619	0.000974154	0.000120569	-2.94386e-05	-0.000125023	-0.000375894	-0.000163348	8.60274e-05	-5.30907e-05		0.00192054	7.16143e-05	-0.000137655	7.16143e-05	-0.0134182	7.16143e-05	0.00110638	7.16143e-05
445.783	0.000604969	0.00101423	0.000967145	0.00010115	-8.55296e-05	-0.000229146	-0.000446052	-0.000215236	4.80545e-05	-4.24609e-05		0.00332005	7.32825e-05	4.91248e-05	7.32825e-05	-0.0132894	7.32825e-05	0.00131208	7.32825e-05
446.538	0.000620311	0.00103635	0.000976303	9.51073e-05	-0.000101629	-0.000256466	-0.000468787	-0.000230284	4.00852e-05	-4.12778e-05		0.00209927	7.49894e-05	1.53355e-05	7.49894e-05	-0.0129212	7.49894e-05	0.00127487	7.49894e-05
447.293	0.000514161	0.000864283	0.000784678	3.1474e-05	-0.000151607	-0.000298909	-0.000453019	-0.000235352	5.03425e-06	-3.38278e-05		0.00260975	7.67361e-05	5.25112e-06	7.67361e-05	-0.0144323	7.67361e-05	0.00126376	7.67361e-05
448.048	0.000459176	0.000864455	0.000856809	-5.50054e-05	-0.000222861	-0.000312258	-0.000523029	-0.000260743	2.92212e-05	-6.95153e-05		0.00289971	7.85236e-05	-0.000460893	7.85236e-05	-0.0136034	7.85236e-05	0.000750392	7.85236e-05
448.803	0.000512107	0.000868537	0.000766014	-1.19066e-05	-0.000211468	-0.000372887	-0.000510262	-0.000274081	-1.81642e-05	-3.47248e-05		0.00207462	8.03526e-05	-0.000971855	8.03526e-05	-0.0143577	8.03526e-05	0.000187663	8.03526e-05
449.558	0.000496059	0.00078926	0.000632027	6.83666e-06	-0.000197173	-0.000391444	-0.000466065	-0.00026474	-5.11894e-05	-9.79167e-06		0.00189931	8.22243e-05	-0.000329674	8.22243e-05	-0.0146833	8.22243e-05	0.000894906	8.22243e-05
450.312	0.000481655	0.00088961	0.000869354	-4.28972e-05	-0.000218444	-0.000320334	-0.000527496	-0.000264727	2.56483e-05	-6.55954e-05		0.000678855	8.41395e-05	0.000249775	8.41395e-05	-0.0141335	8.41395e-05	0.00153306	8.41395e-05
451.067	0.000559434	0.000974472	0.000902087	-7.98012e-06	-0.000214177	-0.000364761	-0.000552258	-0.000286037	6.50268e-06	-5.05587e-05		0.000281167	8.60994e-05	-0.00134339	8.60994e-05	-0.014976	8.60994e-05	-0.000221515	8.60994e-05
451.822	0.000675095	0.00108866	0.000945459	7.37448e-05	-0.000168646	-0.00038757	-0.000547967	-0.000292605	-1.19622e-05	-2.42738e-05		0.00109152	8.81049e-05	-0.000914069	8.81049e-05	-0.0154555	8.81049e-05	0.000251303	8.81049e-05
452.577	0.00065245	0.00103123	0.000852895	5.74172e-05	-0.000190988	-0.000428443	-0.000547002	-0.00030321	-3.98045e-05	-1.25715e-05		0.00178725	9.01571e-05	-0.000225312	9.01571e-05	-0.0135382	9.01571e-05	-0.000330426	9.01571e-05
453.331	0.000584198	0.00103899	0.000985254	-1.83485e-05	-0.000230423	-0.000373339	-0.000591634	-0.000301418	1.88732e-05	-6.24383e-05		-0.000546822	9.22571e-05	-0.000930937	9.22571e-05	-0.0154017	9.22571e-05	0.000193534	9.22571e-05
454.086	0.00074414	0.00118619	0.000969068	3.01977e-05	-0.00026577	-0.00054519	-0.000672291	-0.000376943	-6.09605e-05	-1.69839e-05		0.000757328	9.44061e-05	0.000697363	9.44061e-05	-0.0126746	9.44061e-05	-0.00191139	9.44061e-05
454.841	0.000668448	0.00107853	0.000899191	2.41145e-05	-0.000238346	-0.000479089	-0.000608817	-0.000337252	-4.52785e-05	-2.13067e-05		0.00168907	9.66051e-05	-0.00109268	9.66051e-05	-0.0132447	9.66051e-05	-0.000794886	9.66051e-05
455.595	0.000739754	0.00117757	0.000971425	4.52695e-05	-0.000242484	-0.00051409	-0.000647578	-0.000360377	-5.14625e-05	-1.70409e-05		0.00183723	9.88553e-05	-0.000525088	9.88553e-05	-0.0135531	9.88553e-05	-0.00122963	9.88553e-05
456.35	0.000847619	0.00130823	0.00105934	0.000108383	-0.000210277	-0.000530309	-0.000662863	-0.000371316	-5.62635e-05	-3.31575e-06		0.00310481	0.000101158	-0.00241996	0.000101158	-0.0141391	0.000101158	-0.000369302	0.000101158
457.104	0.000832821	0.00133462	0.00113269	7.36153e-05	-0.000236551	-0.000522916	-0.000698955	-0.000380675	-3.42796e-05	-2.48518e-05		0.000629073	0.000103514	0.000227816	0.000103514	-0.0136531	0.000103514	-0.00162895	0.000103514
457.858	0.00065344	0.00114622	0.00104658	-4.2725e-05	-0.000296106	-0.000481494	-0.000690794	-0.00036406	-8.47909e-06	-6.08351e-05		0.00107355	0.000105925	-0.0002548	0.000105925	-0.0144784	0.000105925	-0.00148034	0.000105925
458.613	0.000579585	0.00105143	0.000961773	-0.000101071	-0.000342273	-0.000506911	-0.000700472	-0.000373095	-2.0445e-05	-6.67438e-05		0.00182796	0.000108393	-0.000786989	0.000108393	-0.013575	0.000108393	-8.34042e-05	0.000108393
459.367	0.000627464	0.0010834	0.000939211	-7.2278e-05	-0.000336448	-0.00054575	-0.000704536	-0.000385779	-4.52109e-05	-4.82117e-05		0.000946661	0.000110917	-0.00161701	0.000110917	-0.0135688	0.000110917	3.58685e-05	0.000110917
460.122	0.000635353	0.00109723	0.000951698	-7.2954e-05	-0.00034026	-0.000551889	-0.000713091	-0.000390333	-4.54328e-05	-4.89317e-05		0.000313141	0.000113501	-0.00212968	0.000113501	-0.0155602	0.000113501	5.55512e-05	0.000113501
460.876	0.000688235	0.00117161	0.00101217	-5.13195e-05	-0.000334282	-0.000564973	-0.000733848	-0.000401373	-4.50573e-05	-4.65832e-05		0.00173062	0.000116145	-0.00220123	0.000116145	-0.0149952	0.000116145	-0.000321007	0.000116145
461.63	0.00075772	0.00124507	0.000983936	-8.61893e-05	-0.000428037	-0.000737475	-0.000845257	-0.000485658	-0.00011014	-2.79484e-05		0.00273383	0.00011885	-0.00126626	0.00011885	-0.0132692	0.00011885	-0.00111854	0.00011885
462.384	0.000750675	0.00123862	0.000972983	-0.000103317	-0.000448405	-0.000759307	-0.000862	-0.000496946	-0.000116998	-2.90466e-05		0.00128699	0.000121619	-0.000521358	0.000121619	-0.014471	0.000121619	-0.000449649	0.000121619
463.138	0.000700556	0.00120464	0.000980268	-0.000152693	-0.000482849	-0.000757107	-0.000883756	-0.000502612	-0.000104893	-4.70125e-05		0.00180454	0.000124451	-0.00204991	0.000124451	-0.0127009	0.000124451	-0.000832827	0.000124451
463.893	0.00077116	0.00125203	0.000939982	-0.000119925	-0.000488352	-0.000833107	-0.000902883	-0.000530691	-0.000147924	-1.92054e-05		0.000401991	0.00012735	-0.00135445	0.00012735	-0.0154578	0.00012735	-0.000235102	0.00012735
464.647	0.00071143	0.00120525	0.00090761	-0.000211946	-0.000580282	-0.000903684	-0.000973322	-0.000571893	-0.000162134	-3.55568e-05		0.000418088	0.000130317	0.000124668	0.000130317	-0.0138172	0.000130317	0.000606823	0.000130317
465.401	0.000758563	0.00123891	0.000895929	-0.000176864	-0.000563875	-0.000925883	-0.000968341	-0.00057708	-0.000179882	-1.87807e-05		0.00104575	0.000133352	-0.00230686	0.000133352	-0.0132573	0.000133352	-0.00159518	0.000133352
466.155	0.000813523	0.00128139	0.000889112	-0.000137092	-0.000545218	-0.000949898	-0.000964277	-0.000583174	-0.000198499	-6.93968e-07		0.00141459	0.000136458	-0.00195946	0.000136458	-0.0146014	0.000136458	-0.0022926	0.000136458
466.909	0.000747346	0.00120875	0.000882222	-0.000138772	-0.000507983	-0.000857574	-0.000905234	-0.000537832	-0.000163129	-1.50071e-05		0.00152774	0.000139637	-0.00030406	0.000139637	-0.0129247	0.000139637	-0.00176155	0.000139637
467.663	0.000620664	0.00113945	0.000952233	-0.000248343	-0.000566624	-0.000800944	-0.000940665	-0.000531816	-0.000107183	-6.93157e-05		0.0012641	0.000142889	-0.000909629	0.000142889	-0.01386	0.000142889	0.000202365	0.000142889
468.417	0.000612187	0.00111806	0.000885729	-0.000295399	-0.000634874	-0.000896547	-0.000995741	-0.000575703	-0.000145936	-6.24682e-05		0.000479168	0.000146218	-0.00113488	0.000146218	-0.0145748	0.000146218	-0.000558662	0.000146218
469.17	0.000591975	0.00109176	0.000881608	-0.000285936	-0.000610421	-0.000853998	-0.000963938	-0.000553479	-0.000131874	-6.54776e-05		0.00105985	0.000149624	0.000217304	0.000149624	-0.0153832	0.000149624	-0.000879603	0.000149624
469.924	0.00057404	0.00107693	0.000822911	-0.000373603	-0.000726186	-0.000994149	-0.00106632	-0.000624696	-0.000178529	-6.63142e-05		-0.000563831	0.000153109	-0.00279243	0.000153109	-0.0145242	0.000153109	0.000686063	0.000153109
470.678	0.000503453	0.00102049	0.000811413	-0.000444733	-0.000780193	-0.00100511	-0.00109856	-0.000637059	-0.000170228	-8.74007e-05		0.00124159	0.000156675	-0.00247772	0.000156675	-0.0154403	0.000156675	-0.000341359	0.000156675
471.432	0.000682448	0.00121504	0.000875288	-0.000376706	-0.000788694	-0.00113253	-0.00117219	-0.000698378	-0.000223514	-5.16791e-05		0.00132227	0.000160325	-0.000821557	0.000160325	-0.0135122	0.000160325	-0.000851224	0.000160325
472.185	0.000615371	0.00115202	0.000815036	-0.000478568	-0.00089364	-0.00122224	-0.00124862	-0.000746666	-0.000247783	-6.51017e-05		0.00269187	0.000164059	0.000971725	0.000164059	-0.0142274	0.000164059	0.000686584	0.000164059
472.939	0.000504032	0.00103899	0.000776583	-0.000543579	-0.000918623	-0.00117741	-0.00123406	-0.000728037	-0.000223287	-8.97558e-05		0.00118521	0.00016788	3.64086e-05	0.00016788	-0.013144	0.00016788	-0.000620762	0.00016788
473.693	0.000624059	0.00113041	0.000745382	-0.00047341	-0.000902802	-0.00126436	-0.00124769	-0.000758077	-0.000276732	-4.85821e-05		-0.000456228	0.000171791	-0.00183033	0.000171791	-0.0132021	0.000171791	-0.000548307	0.000171791
474.446	0.000693574	0.00119208	0.000719857	-0.000468866	-0.000943246	-0.00137451	-0.00130501	-0.000807817	-0.000324976	-2.67025e-05		0.000243186	0.000175792	-0.00165821	0.000175792	-0.0137835	0.000175792	-0.00111754	0.000175792
475.2	0.0005437	0.00108826	0.000744225	-0.000606506	-0.00103241	-0.00135107	-0.00135637	-0.000815718	-0.000283791	-7.99846e-05		0.00223005	0.000179887	-0.000277048	0.000179887	-0.0150485	0.000179887	-0.000685947	0.000179887
475.953	0.000525253	0.00104347	0.000722407	-0.000557609	-0.000958831	-0.00125961	-0.00127151	-0.000763	-0.000261496	-7.5243e-05		0.00137911	0.000184077	-0.00126225	0.000184077	-0.015046	0.000184077	-0.00036323	0.000184077
476.707	0.000507002	0.00100767	0.000669889	-0.000574553	-0.000978508	-0.00128663	-0.00127653	-0.000771782	-0.000277229	-7.06086e-05		0.00106842	0.000188365	-0.001066	0.000188365	-0.0140284	0.000188365	-0.000585529	0.000188365
477.46	0.000526004	0.00103882	0.000644598	-0.000640167	-0.00108214	-0.00142989	-0.00138362	-0.000845906	-0.000324122	-6.73653e-05		0.00153376	0.000192752	-0.00168146	0.000192752	-0.013977	0.000192752	-0.000856121	0.000192752
478.214	0.000459103	0.000988988	0.000642267	-0.000707814	-0.00113232	-0.00143607	-0.00141473	-0.000856642	-0.000313155	-8.90931e-05		0.000670435	0.000197242	-0.00141974	0.000197242	-0.0134762	0.000197242	0.000346173	0.000197242
478.967	0.000474313	0.00104256	0.000731082	-0.000708554	-0.00112891	-0.00141251	-0.00143219	-0.000855997	-0.000289234	-0.000103426		0.0012445	0.000201837	-0.00232474	0.000201837	-0.0151052	0.000201837	-0.00032016	0.000201837
479.721	0.000485385	0.00104571	0.00070646	-0.000713705	-0.00114641	-0.0014501	-0.00144884	-0.000871853	-0.000306939	-9.63772e-05		0.00058478	0.000206538	-0.00101187	0.000206538	-0.0141619	0.000206538	-0.000717642	0.000206538
480.474	0.000405543	0.000912173	0.000549035	-0.00076598	-0.00119198	-0.00149594	-0.00144269	-0.000881328	-0.00034003	-8.85284e-05		0.000964683	0.000211349	-0.00166289	0.000211349	-0.0148791	0.000211349	-0.00128731	0.000211349
481.227	0.000406577	0.000909704	0.000520158	-0.000791915	-0.00123189	-0.00155299	-0.00147853	-0.000908561	-0.000361821	-8.49761e-05		0.00117897	0.000216272	-0.00176471	0.000216272	-0.013189	0.000216272	0.0005371	0.000216272
481.98	0.000403133	0.000903921	0.000445533	-0.000880538	-0.00136028	-0.0017247	-0.00159519	-0.000993262	-0.000423251	-7.93047e-05		0.00191629	0.000221309	-0.0028876	0.000221309	-0.0138741	0.000221309	0.00100554	0.000221309
482.734	0.000420772	0.00093428	0.000448973	-0.000911533	-0.00141217	-0.00179707	-0.0016542	-0.0010324	-0.000444723	-7.88286e-05		0.000486027	0.000226464	-0.00176932	0.000226464	-0.0138597	0.000226464	0.00014917	0.000226464
483.487	0.000422288	0.000947618	0.000451163	-0.000944451	-0.00145695	-0.00184907	-0.00170092	-0.00106175	-0.000458027	-8.20706e-05		0.00204208	0.000231739	-0.00194699	0.000231739	-0.0138542	0.000231739	-0.000422151	0.000231739
484.24	0.000344271	0.00084609	0.000368671	-0.000992801	-0.00148679	-0.0018516	-0.00169307	-0.00105879	-0.000462684	-8.84618e-05		0.00178294	0.000237137	-0.0014297	0.000237137	-0.0143289	0.000237137	0.000288223	0.000237137
484.993	0.000374636	0.000877898	0.000371375	-0.000987983	-0.00149851	-0.00188794	-0.00171458	-0.00107615	-0.000477456	-8.14141e-05		0.000396434	0.000242661	-0.00214134	0.000242661	-0.014372	0.000242661	-5.284e-05	0.000242661
485.746	0.000231093	0.000731027	0.000306292	-0.00108805	-0.00155493	-0.00186353	-0.00171773	-0.00106837	-0.000458187	-0.000111645		0.000439351	0.000248313	-0.001297	0.000248313	-0.0147892	0.000248313	-5.37094e-05	0.000248313
486.499	0.00015644	0.000652934	0.000237511	-0.0011794	-0.00164244	-0.00193025	-0.00177248	-0.00110325	-0.000476988	-0.000124125		0.000823509	0.000254097	-0.00209932	0.000254097	-0.0144954	0.000254097	0.000839855	0.000254097
487.252	0.000137815	0.000606229	0.00013395	-0.0012294	-0.00171415	-0.00203506	-0.00182123	-0.00114749	-0.000524813	-0.000112501		0.000636592	0.000260016	-0.000446049	0.000260016	-0.0121933	0.000260016	0.00119478	0.000260016
488.005	0.000139065	0.000595564	6.02495e-05	-0.0012868	-0.00180336	-0.00216498	-0.00189932	-0.00120836	-0.000576082	-0.000102918		0.00100908	0.000266073	-0.001839	0.000266073	-0.0143027	0.000266073	8.61267e-05	0.000266073
488.758	0.000150732	0.000625996	7.09323e-05	-0.0013281	-0.00186431	-0.00224054	-0.00196719	-0.00125114	-0.000595517	-0.000106287		0.00191255	0.00027227	-0.00278259	0.00027227	-0.0146119	0.00027227	0.000187195	0.00027227
489.511	1.04248e-05	0.000485882	-7.52024e-07	-0.00144669	-0.0019486	-0.00225312	-0.00199862	-0.00126268	-0.000588043	-0.00013621		0.00156996	0.000278612	-0.00204552	0.000278612	-0.0133021	0.000278612	-1.95999e-05	0.000278612
490.263	-6.74323e-07	0.000444844	-0.000103943	-0.00148913	-0.00201471	-0.00235724	-0.00204394	-0.00130573	-0.000637081	-0.000122169		0.00161615	0.000285102	-0.000137996	0.000285102	-0.0131143	0.000285102	0.00148111	0.000285102
491.016	-0.00011427	0.000329601	-0.00019994	-0.00162802	-0.00214638	-0.00245397	-0.00212732	-0.00135751	-0.000662414	-0.000142888		0.000634945	0.000291743	-0.00217104	0.000291743	-0.0145318	0.000291743	0.000673221	0.000291743
491.769	-0.000209553	0.000244662	-0.000194414	-0.00167058	-0.00214426	-0.00237487	-0.00209791	-0.00132491	-0.000621871	-0.000170448		-1.05774e-05	0.000298538	-0.00194373	0.000298538	-0.013956	0.000298538	0.000819766	0.000298538
492.522	-0.000112633	0.000343043	-0.000199108	-0.00166259	-0.00219366	-0.00250943	-0.00217639	-0.00138857	-0.000676959	-0.000145987		0.00192685	0.000305492	-0.00253818	0.000305492	-0.0137675	0.000305492	0.000536162	0.000305492
493.274	-0.000116838	0.000295345	-0.000297667	-0.00165655	-0.0021982	-0.00254638	-0.00216155	-0.0013939	-0.0007088	-0.000126606		0.00150689	0.000312608	-0.00187596	0.000312608	-0.013752	0.000312608	0.00188282	0.000312608
494.027	-0.000149371	0.000212706	-0.000469784	-0.00172948	-0.00230276	-0.00270248	-0.00222713	-0.00145746	-0.000783275	-0.000106684		0.00127648	0.00031989	-0.00247041	0.00031989	-0.0142558	0.00031989	0.00194082	0.00031989
494.779	-0.000201945	0.000182835	-0.000508124	-0.00185746	-0.00244826	-0.00284249	-0.00235346	-0.00153584	-0.00081834	-0.000123607		0.000911916	0.000327341	-0.00242623	0.000327341	-0.0135084	0.000327341	0.000971029	0.000327341
495.532	-0.000160946	0.000237041	-0.000508019	-0.00188975	-0.00251672	-0.00295346	-0.00243575	-0.00159342	-0.000855206	-0.000117101		0.00216717	0.000334965	-0.00143028	0.000334965	-0.0135269	0.000334965	0.00183426	0.000334965
496.284	-0.000316461	8.29821e-06	-0.000715563	-0.00196078	-0.00254884	-0.00294229	-0.0023841	-0.00157149	-0.000870362	-0.000118754		0.000696224	0.000342768	-0.00161383	0.000342768	-0.0139309	0.000342768	0.002035	0.000342768
497.037	-0.000490467	-0.000148702	-0.000798908	-0.00215182	-0.00271155	-0.00302292	-0.00248369	-0.00162318	-0.000876702	-0.000161198		0.000662256	0.000350752	-0.00271585	0.000350752	-0.0134369	0.000350752	0.00134708	0.000350752
497.789	-0.000541434	-0.000192062	-0.000856544	-0.00225811	-0.0028319	-0.00314208	-0.00258116	-0.00168657	-0.000911176	-0.000171789		3.57524e-05	0.000358922	-0.00189199	0.000358922	-0.0132901	0.000358922	5.38112e-05	0.000358922
498.542	-0.000578119	-0.000214088	-0.000809397	-0.00224964	-0.00279076	-0.00304918	-0.00253687	-0.00164624	-0.000868797	-0.000189053		0.000628781	0.000367282	-0.0023428	0.000367282	-0.0132371	0.000367282	0.00192212	0.000367282
499.294	-0.000386014	-3.1553e-05	-0.000821395	-0.00219929	-0.00284276	-0.00326394	-0.00264489	-0.00174283	-0.000965113	-0.000136717		0.000343194	0.000375837	-0.00198372	0.000375837	-0.013466	0.000375837	0.00125365	0.000375837
500.046	-0.000445535	-8.04357e-05	-0.000842347	-0.00226969	-0.00290402	-0.0032953	-0.0026861	-0.00176385	-0.000966496	-0.000153237		0.000393573	0.000384592	-0.00241099	0.000384592	-0.0136114	0.000384592	0.00127912	0.000384592
500.799	-0.000548041	-0.0001864	-0.000873313	-0.00231809	-0.00291096	-0.00323394	-0.00265707	-0.00173615	-0.000937686	-0.000175728		0.00110876	0.00039355	-0.00176572	0.00039355	-0.0129999	0.00039355	0.00211471	0.00039355
501.551	-0.000629434	-0.000313403	-0.00106243	-0.00243565	-0.00304812	-0.00339532	-0.0027384	-0.00180552	-0.00100793	-0.000168144		0.00120791	0.000402717	-0.00241492	0.000402717	-0.0135074	0.000402717	0.00137859	0.000402717
502.303	-0.000674406	-0.000369362	-0.00113946	-0.00250891	-0.0031308	-0.00348269	-0.00279548	-0.00184726	-0.00103985	-0.000170263		0.000487789	0.000412098	-0.00195496	0.000412098	-0.0138978	0.000412098	0.00217113	0.000412098
503.055	-0.000819688	-0.000477158	-0.00107746	-0.00257164	-0.00311641	-0.00333018	-0.00274911	-0.00178829	-0.000957201	-0.000222836		0.000733848	0.000421697	-0.0023723	0.000421697	-0.0135073	0.000421697	0.0020089	0.000421697
503.808	-0.000805673	-0.000433416	-0.00109424	-0.00268088	-0.00327423	-0.00352894	-0.0029118	-0.00189548	-0.00101555	-0.000226658		0.00149014	0.000431519	-0.00158504	0.000431519	-0.0132535	0.000431519	0.00260548	0.000431519
504.56	-0.000948605	-0.000645071	-0.00134101	-0.00281322	-0.00340243	-0.00365225	-0.00295502	-0.00194124	-0.00107732	-0.000223363		0.000844221	0.00044157	-0.00188294	0.00044157	-0.0130821	0.00044157	0.00220923	0.00044157
505.312	-0.00113868	-0.000863944	-0.00152062	-0.00299051	-0.00355169	-0.003739	-0.00301826	-0.00198269	-0.00110462	-0.000248932		0.00107161	0.000451856	-0.00236695	0.000451856	-0.0138269	0.000451856	0.00210126	0.000451856
506.064	-0.00109123	-0.000740707	-0.00135151	-0.00299679	-0.00356307	-0.00372921	-0.00307528	-0.00199902	-0.00107181	-0.000272351		0.00106797	0.000462381	-0.00253454	0.000462381	-0.013169	0.000462381	0.00187528	0.000462381
506.816	-0.00107077	-0.000793337	-0.00156629	-0.003044	-0.00367218	-0.00394726	-0.00315335	-0.0020844	-0.00118277	-0.000228953		0.00149405	0.000473151	-0.00232289	0.000473151	-0.0125553	0.000473151	0.00227538	0.000473151
507.568	-0.00120888	-0.000955433	-0.00169633	-0.00316292	-0.00376727	-0.00399473	-0.0031857	-0.00210586	-0.00119845	-0.000246675		-5.02561e-06	0.000484172	-0.00243901	0.000484172	-0.0130793	0.000484172	0.00258031	0.000484172
508.32	-0.00124969	-0.00100935	-0.00181576	-0.00328295	-0.00392185	-0.00418324	-0.0033098	-0.00219704	-0.0012674	-0.000243793		0.00057799	0.00049545	-0.00241158	0.00049545	-0.0127972	0.00049545	0.00289523	0.00049545
509.071	-0.00146879	-0.00121011	-0.00187188	-0.00345192	-0.00402308	-0.00414804	-0.0033381	-0.00219328	-0.00122842	-0.000300172		-0.000303626	0.000506991	-0.00259406	0.000506991	-0.0131289	0.000506991	0.00206824	0.000506991
509.823	-0.00145903	-0.00122457	-0.00195065	-0.00347672	-0.00407451	-0.00424292	-0.00337909	-0.00223271	-0.00127343	-0.000284445		0.000387274	0.0005188	-0.00202777	0.0005188	-0.0137403	0.0005188	0.00300632	0.0005188
510.575	-0.00169703	-0.00156917	-0.00225548	-0.00358575	-0.00412213	-0.0042195	-0.00330083	-0.00219765	-0.00129199	-0.000289573		0.000971545	0.000530884	-0.00321836	0.000530884	-0.0131099	0.000530884	0.00279975	0.000530884
511.327	-0.0017837	-0.00168429	-0.00236746	-0.0036583	-0.00418371	-0.00426228	-0.00331746	-0.00221352	-0.00131231	-0.000294397		0.000153518	0.00054325	-0.00261218	0.00054325	-0.0128813	0.00054325	0.00246786	0.00054325
512.079	-0.00196781	-0.00184832	-0.00238897	-0.00378181	-0.00424001	-0.00419045	-0.00331652	-0.00219079	-0.00126256	-0.000345151		0.000760686	0.000555904	-0.00240874	0.000555904	-0.0134073	0.000555904	0.00323247	0.000555904
512.83	-0.00189909	-0.00175869	-0.00237558	-0.00381536	-0.00432509	-0.00433759	-0.00342653	-0.00226764	-0.00131116	-0.000334923		0.000466967	0.000568853	-0.00202344	0.000568853	-0.0123161	0.000568853	0.00273376	0.000568853
513.582	-0.00189084	-0.00175729	-0.00249906	-0.00395028	-0.00453035	-0.00462437	-0.00361634	-0.00240768	-0.00141623	-0.000321141		0.000408049	0.000582103	-0.00293032	0.000582103	-0.0128093	0.000582103	0.0027399	0.000582103
514.333	-0.00186401	-0.00168461	-0.00239737	-0.00395522	-0.0045377	-0.00461773	-0.00365065	-0.00241728	-0.00139598	-0.000335734		0.000454803	0.000595662	-0.00351186	0.000595662	-0.0127367	0.000595662	0.00319913	0.000595662
515.085	-0.00190038	-0.00176285	-0.00259313	-0.00408408	-0.00471865	-0.00486722	-0.00378895	-0.00252986	-0.00149951	-0.000317331		-0.000152645	0.000609537	-0.00349603	0.000609537	-0.0129151	0.000609537	0.00310413	0.000609537
515.837	-0.00207729	-0.00200491	-0.00283481	-0.00422729	-0.00483983	-0.004954	-0.00381585	-0.00255982	-0.00154392	-0.000324079		0.000515613	0.000623735	-0.0035178	0.000623735	-0.0128527	0.000623735	0.00376031	0.000623735
516.588	-0.00222653	-0.00210315	-0.00275947	-0.00431492	-0.00485437	-0.00482699	-0.0038004	-0.00251776	-0.00146401	-0.000382646		0.00126089	0.000638263	-0.00374975	0.000638263	-0.0124838	0.000638263	0.00329563	0.000638263
517.34	-0.00233313	-0.00226384	-0.00295458	-0.00441911	-0.00495905	-0.00493334	-0.00383989	-0.00255817	-0.0015164	-0.000378493		-7.20473e-05	0.000653131	-0.00315081	0.000653131	-0.0131536	0.000653131	0.00358828	0.000653131
518.091	-0.0025112	-0.0024666	-0.00308229	-0.00454047	-0.00503258	-0.00492382	-0.00383873	-0.0025526	-0.00150889	-0.000406298		0.000523143	0.000668344	-0.00341208	0.000668344	-0.0126789	0.000668344	0.00350821	0.000668344
518.842	-0.00249411	-0.0025036	-0.00323372	-0.0045655	-0.00510005	-0.00506873	-0.00388487	-0.00260755	-0.00158535	-0.000374284		0.000535332	0.000683912	-0.00359286	0.000683912	-0.0127208	0.000683912	0.00286511	0.000683912
519.594	-0.00244315	-0.00250343	-0.0033699	-0.00457468	-0.00516465	-0.00523149	-0.00394095	-0.00267109	-0.00166952	-0.000335859		0.000674826	0.000699842	-0.00297939	0.000699842	-0.012682	0.000699842	0.00360635	0.000699842
520.345	-0.00263546	-0.00265597	-0.00338772	-0.00475504	-0.00529166	-0.00523337	-0.00401068	-0.00269125	-0.00163646	-0.000394734		0.000699128	0.000716143	-0.00334206	0.000716143	-0.0128541	0.000716143	0.00376221	0.000716143
521.096	-0.00277531	-0.0027886	-0.00346411	-0.00490093	-0.00541361	-0.00529135	-0.00407994	-0.00272745	-0.00164198	-0.000426224		0.00125492	0.000732825	-0.00358575	0.000732825	-0.0122976	0.000732825	0.0037788	0.000732825
521.848	-0.00284056	-0.00283109	-0.0035084	-0.00503905	-0.00556588	-0.00543135	-0.00420834	-0.0028063	-0.00167595	-0.000445901		0.000431998	0.000749894	-0.00348359	0.000749894	-0.0128736	0.000749894	0.00385373	0.000749894
522.599	-0.00296851	-0.00301325	-0.00373209	-0.00518335	-0.00571574	-0.00558316	-0.00428247	-0.00287005	-0.00174267	-0.000444869		-0.000299319	0.000767361	-0.00330977	0.000767361	-0.0122978	0.000767361	0.00473356	0.000767361
523.35	-0.00298061	-0.00309058	-0.00390429	-0.00520643	-0.00576591	-0.00569265	-0.00429839	-0.00290512	-0.00180905	-0.000415349		0.000694506	0.000785236	-0.00378006	0.000785236	-0.0116795	0.000785236	0.00465454	0.000785236
524.101	-0.00305515	-0.00317278	-0.003896	-0.00518671	-0.00569248	-0.00554668	-0.0042026	-0.00283308	-0.00175454	-0.000432621		3.63828e-05	0.000803526	-0.00440658	0.000803526	-0.0127132	0.000803526	0.00405809	0.000803526
524.852	-0.00320348	-0.00331842	-0.00393329	-0.0052706	-0.00571996	-0.00547531	-0.00417984	-0.00280398	-0.00171562	-0.000468004		0.000381298	0.000822243	-0.00355939	0.000822243	-0.01199	0.000822243	0.00486005	0.000822243
525.603	-0.00349809	-0.00362039	-0.00406748	-0.00547516	-0.00583476	-0.00542428	-0.00418518	-0.0027874	-0.00167597	-0.000529848		0.000501263	0.000841395	-0.00382868	0.000841395	-0.0121454	0.000841395	0.00432947	0.000841395
526.354	-0.00347514	-0.00363241	-0.00420491	-0.00553942	-0.00595632	-0.00563113	-0.00429105	-0.00287868	-0.0017664	-0.000503033		-2.49955e-05	0.000860994	-0.00357642	0.000860994	-0.0118266	0.000860994	0.00430029	0.000860994
527.105	-0.00352092	-0.00368287	-0.00427782	-0.00562679	-0.00605682	-0.00573692	-0.00436691	-0.00293151	-0.00180199	-0.000507525		5.38865e-05	0.000881049	-0.00373629	0.000881049	-0.0122839	0.000881049	0.00474918	0.000881049
527.856	-0.00357769	-0.00373902	-0.00430567	-0.00567496	-0.006091	-0.00574168	-0.00437991	-0.00293618	-0.00179861	-0.000519882		0.000229656	0.000901571	-0.00337746	0.000901571	-0.0125427	0.000901571	0.00433156	0.000901571
528.607	-0.00358752	-0.00386356	-0.00463609	-0.00574856	-0.00623483	-0.00601706	-0.00446315	-0.00303856	-0.00194559	-0.000462908		-0.000384417	0.000922571	-0.00364359	0.000922571	-0.0112461	0.000922571	0.00428915	0.000922571
529.358	-0.00373321	-0.0040385	-0.00474538	-0.00582642	-0.00626696	-0.00597869	-0.00443261	-0.00301607	-0.00193261	-0.000482638		-0.000456605	0.000944061	-0.00389295	0.000944061	-0.0127396	0.000944061	0.00436317	0.000944061
530.109	-0.0037967	-0.00408922	-0.00483503	-0.00599162	-0.00646366	-0.00618736	-0.00459864	-0.00312595	-0.00199539	-0.000495394		0.000332412	0.000966051	-0.00373027	0.000966051	-0.0118933	0.000966051	0.00408282	0.000966051
530.859	-0.00386853	-0.00414874	-0.00492051	-0.00615166	-0.0066477	-0.00637343	-0.00475	-0.00322477	-0.00204968	-0.000510448		0.0011659	0.000988553	-0.00468347	0.000988553	-0.0117021	0.000988553	0.00495668	0.000988553
531.61	-0.00407673	-0.00440097	-0.00505955	-0.00623432	-0.00665255	-0.0062652	-0.00466746	-0.00316544	-0.00201324	-0.000539337		-8.44142e-05	0.00101158	-0.00373501	0.00101158	-0.0123531	0.00101158	0.0049729	0.00101158
532.361	-0.00414317	-0.0044923	-0.00516846	-0.00630994	-0.00673017	-0.00634122	-0.00470709	-0.00319813	-0.00204546	-0.000540324		-0.000155738	0.00103514	-0.00377338	0.00103514	-0.0123292	0.00103514	0.00490605	0.00103514
533.112	-0.00425013	-0.00461222	-0.0052259	-0.00636403	-0.00674611	-0.00629615	-0.00468106	-0.00317582	-0.00202621	-0.000559089		0.000206271	0.00105925	-0.00436207	0.00105925	-0.0112665	0.00105925	0.0048237	0.00105925
533.862	-0.00429602	-0.00467546	-0.00525575	-0.00635793	-0.00671442	-0.00623428	-0.00462946	-0.00314154	-0.0020081	-0.000563284		0.00029744	0.00108393	-0.00439024	0.00108393	-0.0116303	0.00108393	0.00478781	0.00108393
534.613	-0.00434235	-0.00477111	-0.00538013	-0.00637504	-0.00672821	-0.00625804	-0.00460682	-0.00314012	-0.00203429	-0.000550827		-0.000192643	0.00110917	-0.00436736	0.00110917	-0.0115209	0.00110917	0.00464675	0.00110917
535.363	-0.00432866	-0.00472317	-0.00528808	-0.00635944	-0.00670144	-0.00620523	-0.0046005	-0.00312376	-0.00200171	-0.000564598		0.000426564	0.00113501	-0.00435435	0.00113501	-0.0117158	0.00113501	0.00518985	0.00113501
536.114	-0.00460855	-0.00502514	-0.00543791	-0.0065363	-0.00679049	-0.00614163	-0.00458094	-0.00309593	-0.00196534	-0.00061719		0.000486922	0.00116145	-0.00458259	0.00116145	-0.010824	0.00116145	0.00553135	0.00116145
536.864	-0.00469557	-0.00518189	-0.00562929	-0.00658437	-0.00683125	-0.00618837	-0.00456145	-0.00310126	-0.0020052	-0.000603805		-0.000650732	0.0011885	-0.00455881	0.0011885	-0.0124332	0.0011885	0.00587889	0.0011885
537.615	-0.00455698	-0.00513901	-0.00582792	-0.00651975	-0.00686012	-0.00640084	-0.00459538	-0.00317262	-0.0021341	-0.000525189		-0.000108498	0.00121619	-0.00414484	0.00121619	-0.0118014	0.00121619	0.00577481	0.00121619
538.365	-0.00458869	-0.00517402	-0.00591496	-0.00662661	-0.0069976	-0.00656527	-0.00471066	-0.00325447	-0.00219099	-0.000525412		2.5059e-06	0.00124451	-0.003852	0.00124451	-0.0115975	0.00124451	0.00525541	0.00124451
539.116	-0.00463015	-0.00516831	-0.00580401	-0.00663675	-0.00696866	-0.00646001	-0.00468925	-0.00321803	-0.00212954	-0.000558395		0.000365151	0.0012735	-0.0043048	0.0012735	-0.0118976	0.0012735	0.00583916	0.0012735
539.866	-0.00474105	-0.00525766	-0.00578229	-0.00669574	-0.00697653	-0.00637442	-0.00466843	-0.00318618	-0.00208045	-0.00059445		-0.000134909	0.00130317	-0.00412146	0.00130317	-0.0115328	0.00130317	0.00525765	0.00130317
540.616	-0.0048506	-0.00541189	-0.00597369	-0.00682439	-0.00711167	-0.00651223	-0.00473892	-0.00324517	-0.00213958	-0.000594078		-0.000338918	0.00133352	-0.00428808	0.00133352	-0.0119273	0.00133352	0.00566419	0.00133352
541.367	-0.00504635	-0.00565286	-0.00611276	-0.00690112	-0.0071162	-0.0064134	-0.00465975	-0.00318969	-0.00210803	-0.000619475		-0.000101653	0.00136458	-0.00415917	0.00136458	-0.0115512	0.00136458	0.00551068	0.00136458
542.117	-0.00517543	-0.00584751	-0.00634363	-0.00702015	-0.00723255	-0.00652827	-0.00469789	-0.00323169	-0.0021666	-0.000614841		-0.000117617	0.00139637	-0.00546922	0.00139637	-0.0115537	0.00139637	0.00596885	0.00139637
542.867	-0.00528646	-0.00600081	-0.00650029	-0.00711218	-0.00731226	-0.00658872	-0.00471759	-0.00325305	-0.0021972	-0.00061828		-8.38445e-05	0.00142889	-0.00449386	0.00142889	-0.0116115	0.00142889	0.00581883	0.00142889
543.617	-0.00531491	-0.00599512	-0.00640287	-0.00709739	-0.00725992	-0.00647151	-0.00467357	-0.00320624	-0.00213835	-0.000643101		-2.81655e-05	0.00146218	-0.00441516	0.00146218	-0.0119559	0.00146218	0.00600968	0.00146218
544.367	-0.00531344	-0.00602476	-0.00648417	-0.00710597	-0.00728491	-0.00653033	-0.00468456	-0.00322597	-0.00217295	-0.000627256		0.000271018	0.00149624	-0.00487602	0.00149624	-0.0114543	0.00149624	0.00615475	0.00149624
545.117	-0.00550081	-0.00625708	-0.00665535	-0.00722284	-0.00735341	-0.00652318	-0.00466745	-0.00321579	-0.0021744	-0.000648084		-0.000387788	0.00153109	-0.00411615	0.00153109	-0.0116339	0.00153109	0.00571784	0.00153109
545.867	-0.00562369	-0.00643218	-0.00680074	-0.00727246	-0.00736718	-0.00649437	-0.00461819	-0.00319025	-0.00217683	-0.000652501		0.000614944	0.00156675	-0.00439404	0.00156675	-0.0110673	0.00156675	0.00590391	0.00156675
546.617	-0.00564649	-0.00645225	-0.00683484	-0.00732854	-0.00743376	-0.00656531	-0.00467331	-0.00322715	-0.00219878	-0.000656387		-0.000702141	0.00160325	-0.00507261	0.00160325	-0.0112286	0.00160325	0.006045	0.00160325
547.367	-0.00565289	-0.00646706	-0.00685649	-0.00733174	-0.00743748	-0.00657227	-0.00467121	-0.0032283	-0.0022044	-0.000653848		-0.000565239	0.00164059	-0.00457958	0.00164059	-0.0115971	0.00164059	0.00634398	0.00164059
548.117	-0.00572175	-0.00654721	-0.00688743	-0.00734986	-0.00742439	-0.0065142	-0.00463165	-0.00319861	-0.00218304	-0.000665542		0.000450504	0.0016788	-0.00426025	0.0016788	-0.0113971	0.0016788	0.00667129	0.0016788
548.867	-0.00597516	-0.00684152	-0.00703074	-0.00745608	-0.00743383	-0.00637734	-0.00453961	-0.0031277	-0.00213129	-0.000706446		-0.000513257	0.00171791	-0.00539003	0.00171791	-0.0112536	0.00171791	0.00637773	0.00171791
549.617	-0.00613207	-0.00704861	-0.00718973	-0.0075357	-0.00746911	-0.00635147	-0.00449977	-0.0031055	-0.00213098	-0.000719		0.000451528	0.00175792	-0.00460263	0.00175792	-0.0110754	0.00175792	0.00600148	0.00175792
550.367	-0.00619721	-0.0071686	-0.00734083	-0.0075736	-0.00750342	-0.00639361	-0.00448763	-0.00311224	-0.00216452	-0.00070759		-0.000722239	0.00179887	-0.00535755	0.00179887	-0.011431	0.00179887	0.00636118	0.00179887
551.116	-0.00636686	-0.00730758	-0.00734731	-0.00770746	-0.00758016	-0.00635131	-0.00451468	-0.00310685	-0.00212177	-0.00075896		-0.000491547	0.00184077	-0.00503706	0.00184077	-0.0112442	0.00184077	0.00697323	0.00184077
551.866	-0.00621437	-0.007233	-0.00754372	-0.00769155	-0.0076826	-0.00665865	-0.00462849	-0.0032302	-0.00227753	-0.000682199		0.000224065	0.00188365	-0.00458937	0.00188365	-0.0109077	0.00188365	0.0067642	0.00188365
552.616	-0.00619514	-0.00722287	-0.00749926	-0.00760352	-0.00756933	-0.00652744	-0.00452642	-0.00316156	-0.00223679	-0.000678166		0.000110736	0.00192752	-0.00474744	0.00192752	-0.0107168	0.00192752	0.00669953	0.00192752
553.366	-0.00628038	-0.00730215	-0.00746339	-0.00759214	-0.00749627	-0.00636373	-0.00443295	-0.00308523	-0.00216911	-0.000704285		-0.00047801	0.00197242	-0.00492533	0.00197242	-0.0116654	0.00197242	0.00690269	0.00197242
554.115	-0.00649118	-0.0074755	-0.00746018	-0.00774215	-0.00756798	-0.00627994	-0.00444444	-0.00306283	-0.00210524	-0.000768809		-0.000874931	0.00201837	-0.00444368	0.00201837	-0.0113307	0.00201837	0.00706278	0.00201837
554.865	-0.00672009	-0.0077366	-0.00754545	-0.00779628	-0.00751354	-0.00606807	-0.00430499	-0.00295639	-0.00202521	-0.000810619		-0.000233273	0.00206538	-0.00458511	0.00206538	-0.0110773	0.00206538	0.00704439	0.00206538
555.614	-0.00663117	-0.0077566	-0.00776677	-0.00772974	-0.0075129	-0.00621568	-0.00428976	-0.00299338	-0.0021328	-0.000738925		0.000410333	0.00211349	-0.00448017	0.00211349	-0.0111241	0.00211349	0.00668302	0.00211349
556.364	-0.00656408	-0.00775173	-0.00796181	-0.00777611	-0.00764639	-0.00649134	-0.00441029	-0.00310894	-0.00226327	-0.000688466		0.000180085	0.00216272	-0.00514676	0.00216272	-0.0107065	0.00216272	0.00692739	0.00216272
557.113	-0.00664347	-0.00778991	-0.00794523	-0.00789552	-0.00775548	-0.00654888	-0.00450153	-0.00315296	-0.00225878	-0.000721885		0.00032557	0.00221309	-0.00486485	0.00221309	-0.0111075	0.00221309	0.00745761	0.00221309
557.863	-0.00652523	-0.00769194	-0.00792102	-0.00778048	-0.00766976	-0.00653423	-0.0044533	-0.00313514	-0.00227249	-0.000687953		-7.05537e-05	0.00226464	-0.00501147	0.00226464	-0.0110331	0.00226464	0.00698154	0.00226464
558.612	-0.00644479	-0.00765385	-0.00793726	-0.00765695	-0.00755574	-0.00647171	-0.00435739	-0.00308826	-0.00227581	-0.000653957		0.000259118	0.00231739	-0.00448322	0.00231739	-0.0113116	0.00231739	0.00685204	0.00231739
559.361	-0.00661193	-0.00786652	-0.00808986	-0.00774455	-0.00759449	-0.00643954	-0.00431924	-0.00306472	-0.00227037	-0.000670959		0.000305622	0.00237137	-0.00483189	0.00237137	-0.0109389	0.00237137	0.00727155	0.00237137
560.111	-0.00688294	-0.00810548	-0.00802156	-0.00780658	-0.00750111	-0.00609526	-0.00415585	-0.00291355	-0.00211173	-0.000754244		0.000386411	0.00242661	-0.00513973	0.00242661	-0.0103469	0.00242661	0.00715471	0.00242661
560.86	-0.00697691	-0.0081777	-0.00793848	-0.00778476	-0.00740141	-0.00587722	-0.00404123	-0.00281535	-0.00201718	-0.00079089		-0.000172354	0.00248313	-0.00499258	0.00248313	-0.0107634	0.00248313	0.00716673	0.00248313
561.609	-0.00711877	-0.0083336	-0.00798155	-0.00782387	-0.00737362	-0.00574931	-0.00396272	-0.00275286	-0.00196618	-0.000819298		-0.000134871	0.00254097	-0.00516187	0.00254097	-0.0109841	0.00254097	0.00708837	0.00254097
562.359	-0.00711005	-0.0083826	-0.00807804	-0.00776939	-0.00732074	-0.00572951	-0.00389329	-0.00272522	-0.00198532	-0.000792648		3.16618e-05	0.00260016	-0.00532368	0.00260016	-0.010568	0.00260016	0.00749598	0.00260016
563.108	-0.00714925	-0.00843985	-0.00810364	-0.00775452	-0.00728071	-0.00566176	-0.00383592	-0.00268756	-0.001966	-0.000795285		-0.000124741	0.00266073	-0.00524376	0.00266073	-0.0107654	0.00266073	0.00716882	0.00266073
563.857	-0.00698122	-0.00830842	-0.00810129	-0.00760812	-0.00718679	-0.00568447	-0.00379003	-0.00268148	-0.00200431	-0.000742264		-0.000106975	0.0027227	-0.00485839	0.0027227	-0.0106802	0.0027227	0.00749677	0.0027227
564.606	-0.00695851	-0.00826787	-0.00805288	-0.00759648	-0.0071776	-0.00567447	-0.0037963	-0.00268108	-0.00199483	-0.000745536		0.000138066	0.00278612	-0.00552866	0.00278612	-0.0106902	0.00278612	0.00788033	0.00278612
565.355	-0.00720437	-0.00848111	-0.00795184	-0.00761373	-0.00703448	-0.00528098	-0.00359549	-0.0025047	-0.00182067	-0.000825194		-0.000405144	0.00285102	-0.00525899	0.00285102	-0.0104874	0.00285102	0.00777777	0.00285102
566.104	-0.00726892	-0.00858909	-0.00806944	-0.00764364	-0.00705324	-0.00529377	-0.00357378	-0.0025003	-0.00183885	-0.000819605		0.000348087	0.00291743	-0.00526705	0.00291743	-0.0105155	0.00291743	0.00777089	0.00291743
566.853	-0.0071389	-0.0084913	-0.00811554	-0.00757952	-0.00705397	-0.00541292	-0.00360458	-0.00254486	-0.00190611	-0.000773674		-4.37355e-05	0.00298538	-0.00516801	0.00298538	-0.0108546	0.00298538	0.0078215	0.00298538
567.602	-0.00716529	-0.00851181	-0.00800231	-0.00745816	-0.00685739	-0.00512555	-0.00341637	-0.00240491	-0.00179973	-0.00079096		0.000190939	0.00305492	-0.00541832	0.00305492	-0.0112678	0.00305492	0.00762116	0.00305492
568.351	-0.00721514	-0.00855013	-0.00792074	-0.00739882	-0.00673457	-0.00491601	-0.00329089	-0.00230619	-0.00171639	-0.000813347		0.000177395	0.00312608	-0.00506158	0.00312608	-0.0104952	0.00312608	0.00789222	0.00312608
569.1	-0.00722738	-0.00859067	-0.00795079	-0.00735325	-0.00667054	-0.00484332	-0.00321612	-0.00226198	-0.00170212	-0.000805815		-4.66108e-05	0.0031989	-0.00520114	0.0031989	-0.0103033	0.0031989	0.00792138	0.0031989
569.849	-0.00708771	-0.0084715	-0.00783998	-0.0071231	-0.00643005	-0.00463641	-0.00303176	-0.00214779	-0.00164979	-0.000773193		-0.000194855	0.00327341	-0.00532253	0.00327341	-0.0102346	0.00327341	0.00775988	0.00327341
570.597	-0.00713648	-0.00846798	-0.0077413	-0.00716584	-0.00644229	-0.00457722	-0.00304809	-0.00213606	-0.00160175	-0.000808555		-9.71919e-05	0.00334965	-0.0055271	0.00334965	-0.0102211	0.00334965	0.00824211	0.00334965
571.346	-0.00719392	-0.00858632	-0.00782864	-0.00710257	-0.00633566	-0.00444039	-0.00290568	-0.00205179	-0.00157534	-0.000798432		-0.000254499	0.00342768	-0.00535927	0.00342768	-0.0104891	0.00342768	0.00814784	0.00342768
572.095	-0.00718052	-0.0087101	-0.00801514	-0.00692002	-0.00612762	-0.00427751	-0.00266208	-0.00192883	-0.00157925	-0.000740324		0.000217923	0.00350752	-0.00574272	0.00350752	-0.0105877	0.00350752	0.00795824	0.00350752
572.843	-0.00703871	-0.00855772	-0.00785937	-0.00672678	-0.00593103	-0.00410687	-0.00253165	-0.001842	-0.00152625	-0.00071977		-3.49644e-05	0.00358922	-0.00560165	0.00358922	-0.0102524	0.00358922	0.00817481	0.00358922
573.592	-0.00687965	-0.00834061	-0.00761775	-0.00656543	-0.00577459	-0.0039655	-0.00246332	-0.00178344	-0.00146415	-0.000715463		0.000151715	0.00367282	-0.00547981	0.00367282	-0.010253	0.00367282	0.00808639	0.00367282
574.341	-0.0068546	-0.00824743	-0.00741533	-0.00651017	-0.00568447	-0.00380941	-0.00241592	-0.00172563	-0.00138113	-0.000744921		-2.48388e-05	0.00375837	-0.00564988	0.00375837	-0.00972413	0.00375837	0.0079778	0.00375837
575.089	-0.00686628	-0.00828551	-0.00742247	-0.00644108	-0.00558568	-0.00368899	-0.00230996	-0.00165826	-0.0013492	-0.0007396		0.000332694	0.00384592	-0.00525906	0.00384592	-0.0106299	0.00384592	0.0079356	0.00384592
575.838	-0.00687967	-0.00829069	-0.00735716	-0.00638541	-0.00549265	-0.00354812	-0.00222279	-0.00159128	-0.00129467	-0.000750513		0.000268548	0.0039355	-0.00530285	0.0039355	-0.00970507	0.0039355	0.00814117	0.0039355
576.586	-0.0068015	-0.00827039	-0.00737959	-0.00622293	-0.0053259	-0.00342529	-0.00207106	-0.00150983	-0.00128331	-0.000712069		-0.000235605	0.00402717	-0.00556985	0.00402717	-0.0104217	0.00402717	0.00791288	0.00402717
577.335	-0.00677249	-0.00824984	-0.00730578	-0.00609764	-0.00516407	-0.00323538	-0.00192759	-0.00141187	-0.00122235	-0.000708059		8.33838e-06	0.00412098	-0.00561405	0.00412098	-0.00970406	0.00412098	0.00811259	0.00412098
578.083	-0.00663356	-0.00814352	-0.00728398	-0.00594415	-0.0050398	-0.0031934	-0.00184557	-0.00137595	-0.00123358	-0.000665095		0.000248951	0.00421696	-0.0053501	0.00421696	-0.0098765	0.00421696	0.00857744	0.00421696
578.832	-0.00637596	-0.00782265	-0.00695509	-0.00566878	-0.00477718	-0.00297596	-0.00171389	-0.00127752	-0.00115061	-0.000644236		-0.000110319	0.00431519	-0.00567682	0.00431519	-0.00943062	0.00431519	0.00810551	0.00431519
579.58	-0.00638347	-0.00779604	-0.00677293	-0.005542	-0.00457424	-0.00267157	-0.00153753	-0.00113697	-0.00102738	-0.000670409		3.93875e-05	0.0044157	-0.00602623	0.0044157	-0.00992703	0.0044157	0.00837561	0.0044157
580.328	-0.00639857	-0.0078457	-0.00679399	-0.00546645	-0.00446683	-0.00254348	-0.00141915	-0.00106344	-0.000996042	-0.000662475		0.000223727	0.00451856	-0.00553063	0.00451856	-0.00959123	0.00451856	0.00840579	0.00451856
581.076	-0.00630882	-0.00774756	-0.0066835	-0.00533415	-0.00432716	-0.00241369	-0.00132317	-0.000998172	-0.000954045	-0.000650897		1.23114e-06	0.00462381	-0.00525984	0.00462381	-0.0100219	0.00462381	0.00812425	0.00462381
581.825	-0.00611765	-0.00762205	-0.00671191	-0.00513413	-0.00418017	-0.00240432	-0.00122409	-0.000966497	-0.000995742	-0.000581125		0.000167768	0.00473151	-0.00553721	0.00473151	-0.00927565	0.00473151	0.00828126	0.00473151
582.573	-0.00586575	-0.00741341	-0.00663887	-0.00486147	-0.00395723	-0.00231903	-0.00108402	-0.000901637	-0.00100588	-0.000510492		-0.000429392	0.00484172	-0.00554462	0.00484172	-0.00980106	0.00484172	0.00858298	0.00484172
583.321	-0.00590881	-0.00743711	-0.00646722	-0.00470987	-0.00370081	-0.0019289	-0.000840395	-0.000715349	-0.000855841	-0.00054052		0.000320043	0.0049545	-0.00580951	0.0049545	-0.00972206	0.0049545	0.00813336	0.0049545
584.069	-0.0059898	-0.00744302	-0.00620129	-0.00461502	-0.00348276	-0.00151974	-0.000642257	-0.000537906	-0.000671357	-0.000603825		0.000315881	0.00506991	-0.00530074	0.00506991	-0.00942042	0.00506991	0.00864046	0.00506991
584.817	-0.00578216	-0.00719686	-0.00596344	-0.00438975	-0.00327086	-0.00135392	-0.000530863	-0.000459474	-0.000613317	-0.000581221		-5.90202e-05	0.005188	-0.00569428	0.005188	-0.00934132	0.005188	0.00841454	0.005188
585.565	-0.00583848	-0.00723918	-0.00589631	-0.00435758	-0.00318279	-0.00118445	-0.000436371	-0.000381655	-0.000542505	-0.000604835		0.000230768	0.00530884	-0.00530867	0.00530884	-0.00950516	0.00530884	0.00847995	0.00530884
586.313	-0.00575776	-0.0071392	-0.00571468	-0.00416943	-0.0029516	-0.000916886	-0.000257162	-0.000251589	-0.000446272	-0.0006043		-0.000410248	0.0054325	-0.00522549	0.0054325	-0.00942178	0.0054325	0.00849752	0.0054325
587.061	-0.00551152	-0.00687318	-0.00542885	-0.00381866	-0.00258746	-0.000588886	-1.0172e-05	-8.54971e-05	-0.000342405	-0.00057023		-0.000122996	0.00555904	-0.00568311	0.00555904	-0.00930905	0.00555904	0.00855582	0.00555904
587.809	-0.00528714	-0.0066895	-0.0053584	-0.00356233	-0.00236997	-0.00048922	0.000132961	-1.52977e-05	-0.00034401	-0.000507106		-4.5094e-05	0.00568853	-0.00547682	0.00568853	-0.0092256	0.00568853	0.0086594	0.00568853
588.557	-0.00514282	-0.00653849	-0.00525148	-0.00341903	-0.00224954	-0.00042564	0.000193701	1.96367e-05	-0.000330769	-0.000480942		-0.000185473	0.00582103	-0.0055851	0.00582103	-0.00881754	0.00582103	0.0082299	0.00582103
589.305	-0.00511843	-0.00644016	-0.00499636	-0.00331447	-0.0020847	-0.000164225	0.000308075	0.000127975	-0.000207894	-0.00051641		5.8858e-06	0.00595662	-0.00529148	0.00595662	-0.00918393	0.00595662	0.00847749	0.00595662
590.053	-0.00494569	-0.00619671	-0.00471085	-0.00313314	-0.00190302	1.10841e-05	0.000390054	0.000200062	-0.000129389	-0.000515786		-6.0744e-05	0.00609537	-0.00560263	0.00609537	-0.00882915	0.00609537	0.00844586	0.00609537
590.801	-0.00482901	-0.00609794	-0.00462524	-0.00294736	-0.0017119	0.000170198	0.000535338	0.000288865	-9.08725e-05	-0.000487757		-0.000189524	0.00623735	-0.00584156	0.00623735	-0.00887164	0.00623735	0.00866863	0.00623735
591.548	-0.00482133	-0.00607303	-0.00452095	-0.00286545	-0.00159054	0.000341023	0.000638048	0.000368774	-2.35653e-05	-0.000499033		-0.000130683	0.00638263	-0.00540053	0.00638263	-0.00882359	0.00638263	0.00877965	0.00638263
592.296	-0.00468259	-0.00597359	-0.0045105	-0.00270614	-0.00146008	0.000386258	0.000728561	0.000408318	-3.65647e-05	-0.000453278		-0.00018687	0.00653131	-0.00567883	0.00653131	-0.00879852	0.00653131	0.00861759	0.00653131
593.044	-0.00443478	-0.00570799	-0.00427453	-0.00241254	-0.00118134	0.000596931	0.000896846	0.000516803	2.48229e-05	-0.000414312		-0.00028318	0.00668344	-0.00561183	0.00668344	-0.00835763	0.00668344	0.00866588	0.00668344
593.791	-0.00427179	-0.00557482	-0.00415402	-0.00213721	-0.000893003	0.000844132	0.0011215	0.000654689	8.53285e-05	-0.000373829		-0.000413063	0.00683912	-0.0057714	0.00683912	-0.00844499	0.00683912	0.00843448	0.00683912
594.539	-0.0041777	-0.00548701	-0.00403111	-0.0019436	-0.000671767	0.00106889	0.00129742	0.000771726	0.000154067	-0.000357839		-0.000219398	0.00699842	-0.00551523	0.00699842	-0.00870088	0.00699842	0.00850115	0.00699842
595.286	-0.0042658	-0.00552654	-0.00390794	-0.00195127	-0.000609046	0.00125397	0.001365	0.000845647	0.000248285	-0.00040399		-0.000694859	0.00716143	-0.00559931	0.00716143	-0.00869133	0.00716143	0.00856274	0.00716143
596.034	-0.0040008	-0.00524142	-0.00370567	-0.00170445	-0.000408851	0.00134871	0.00145398	0.000896489	0.000268274	-0.00035871		-0.000594878	0.00732825	-0.0058232	0.00732825	-0.00843285	0.00732825	0.00842423	0.00732825
596.781	-0.00384637	-0.00505371	-0.00352864	-0.00155088	-0.000269975	0.00145053	0.00151763	0.000942732	0.000305879	-0.000343266		-0.000527	0.00749894	-0.00577335	0.00749894	-0.00861289	0.00749894	0.00854099	0.00749894
597.529	-0.00381839	-0.00496591	-0.00323121	-0.0013487	3.02397e-05	0.00188009	0.00176175	0.001139	0.000481665	-0.000377015		-0.00028282	0.00767362	-0.00570938	0.00767362	-0.00847424	0.00767362	0.00846757	0.00767362
598.276	-0.00363711	-0.004799	-0.00312907	-0.00114034	0.000214637	0.0019867	0.00187792	0.00120306	0.000497731	-0.000334977		-0.000542953	0.00785236	-0.0054586	0.00785236	-0.00888843	0.00785236	0.00845372	0.00785236
599.024	-0.00359624	-0.00470205	-0.00290962	-0.00102368	0.000380103	0.00222323	0.00199465	0.00130507	0.000602556	-0.000358248		-0.000644862	0.00803526	-0.00587326	0.00803526	-0.00837592	0.00803526	0.00844195	0.00803526
599.771	-0.0033489	-0.00444997	-0.00280302	-0.000855281	0.000471063	0.00217199	0.0019947	0.00128741	0.000565671	-0.000305431		-0.000416558	0.00822243	-0.00584593	0.00822243	-0.0083891	0.00822243	0.00848783	0.00822243
600.518	-0.00341322	-0.00447255	-0.00264175	-0.000789121	0.000624211	0.00245613	0.00214078	0.00141348	0.000689892	-0.000346562		-0.000280159	0.00841395	-0.00575163	0.00841395	-0.00832068	0.00841395	0.00852159	0.00841395
601.266	-0.00332524	-0.00437923	-0.00251406	-0.000625992	0.000809018	0.00264542	0.00228032	0.00150916	0.000751731	-0.000335896		-0.000372027	0.00860994	-0.00570269	0.00860994	-0.00801793	0.00860994	0.00851566	0.00860994
602.013	-0.00323399	-0.00427849	-0.00235974	-0.000440883	0.00102543	0.00287802	0.00244634	0.0016252	0.000830415	-0.000327697		-0.000295729	0.00881049	-0.00569859	0.00881049	-0.00825842	0.00881049	0.00849557	0.00881049
602.76	-0.00298456	-0.00404195	-0.0021757	-0.000119727	0.00133214	0.00310118	0.0026524	0.00174925	0.000882582	-0.000275279		-0.000228642	0.00901571	-0.0056062	0.00901571	-0.00803982	0.00901571	0.00827758	0.00901571
603.507	-0.00279811	-0.00380006	-0.00196297	1.79383e-05	0.00143556	0.00314974	0.00266363	0.00176352	0.000908415	-0.000261015		-0.000216795	0.00922571	-0.00570713	0.00922571	-0.00805651	0.00922571	0.00837234	0.00922571
604.254	-0.00269	-0.00371243	-0.00194228	0.000127205	0.00151918	0.00316866	0.00271337	0.00178316	0.000896974	-0.000229304		-0.00057762	0.00944061	-0.00567519	0.00944061	-0.00796096	0.00944061	0.00803518	0.00944061
605.001	-0.00255435	-0.00351565	-0.00166264	0.000323196	0.00174236	0.00341878	0.00284994	0.00189392	0.00100083	-0.000234803		-0.00030858	0.00966051	-0.00553504	0.00966051	-0.00799082	0.00966051	0.00821773	0.00966051
605.748	-0.00235468	-0.00333847	-0.00158029	0.000534506	0.00191639	0.00349198	0.0029537	0.00194453	0.000999972	-0.000184188		-0.000102373	0.00988553	-0.00551689	0.00988553	-0.0077954	0.00988553	0.00813725	0.00988553
606.495	-0.00219856	-0.00314897	-0.00146097	0.000614599	0.00194667	0.00344687	0.00291632	0.00191784	0.000985543	-0.000163811		-0.000291779	0.0101158	-0.00548722	0.0101158	-0.00783265	0.0101158	0.00791486	0.0101158
607.242	-0.00211766	-0.00304762	-0.0013469	0.000713058	0.00204689	0.00353943	0.00297385	0.00196063	0.00102043	-0.000158276		7.98472e-06	0.0103514	-0.00548653	0.0103514	-0.00757042	0.0103514	0.00806012	0.0103514
607.989	-0.00200064	-0.00288681	-0.00110414	0.000911263	0.00227877	0.00380106	0.00313168	0.00208166	0.0011223	-0.00016053		-0.000102774	0.0105925	-0.00551803	0.0105925	-0.00740395	0.0105925	0.00799212	0.0105925
608.736	-0.00179536	-0.00268004	-0.00102486	0.00104674	0.00234709	0.00374701	0.00312608	0.00206202	0.00108654	-0.000115259		-1.66321e-05	0.0108393	-0.00528981	0.0108393	-0.00770871	0.0108393	0.00807554	0.0108393
609.483	-0.00185953	-0.0026776	-0.000858023	0.00104434	0.00240897	0.00392787	0.00317761	0.00212928	0.00118518	-0.00016405		-0.000135167	0.0110917	-0.00531723	0.0110917	-0.00750135	0.0110917	0.00799811	0.0110917
610.23	-0.00174872	-0.00253123	-0.000645947	0.00122736	0.00261951	0.00415888	0.00332112	0.00223737	0.00127313	-0.000163058		-0.00022384	0.0113501	-0.00529535	0.0113501	-0.00758457	0.0113501	0.00778433	0.0113501
610.976	-0.00176423	-0.00255816	-0.000589123	0.00133159	0.00277772	0.00437348	0.00347724	0.00234683	0.00134527	-0.000168106		-4.01102e-05	0.0116145	-0.00539193	0.0116145	-0.00712785	0.0116145	0.00800883	0.0116145
611.723	-0.00173372	-0.0024995	-0.000433011	0.00145059	0.0029429	0.00459531	0.00360847	0.00244961	0.00143348	-0.000180871		-0.000167627	0.011885	-0.0050929	0.011885	-0.00737054	0.011885	0.00780469	0.011885
612.47	-0.00156542	-0.00232543	-0.000345973	0.00157591	0.00302143	0.00458477	0.00362286	0.00244891	0.0014181	-0.000146814		0.000259856	0.0121619	-0.00529662	0.0121619	-0.00729761	0.0121619	0.00770815	0.0121619
613.217	-0.00138	-0.00212323	-0.000206534	0.00173772	0.00314657	0.0046331	0.0036702	0.00247475	0.00142693	-0.000115758		-3.34312e-05	0.0124451	-0.00538518	0.0124451	-0.00725944	0.0124451	0.00784568	0.0124451
613.963	-0.00115458	-0.00191682	-0.00019897	0.00184805	0.0031577	0.00447191	0.00361333	0.00240885	0.00134259	-5.37729e-05		3.97702e-05	0.012735	-0.00511324	0.012735	-0.00694367	0.012735	0.00767373	0.012735
614.71	-0.00117501	-0.00189197	-3.37687e-05	0.0019168	0.00328805	0.00469677	0.00372232	0.00250605	0.00144371	-8.51406e-05		1.36762e-05	0.0130317	-0.00499816	0.0130317	-0.00691912	0.0130317	0.00779091	0.0130317
615.456	-0.00101555	-0.0017119	0.000152012	0.00212111	0.0034933	0.0048742	0.00385083	0.00259388	0.00150203	-6.54033e-05		-2.18527e-05	0.0133352	-0.00488574	0.0133352	-0.00690264	0.0133352	0.00749247	0.0133352
616.203	-0.000868352	-0.00153382	0.000249716	0.00217953	0.0034966	0.00479734	0.00379247	0.00255184	0.00147604	-4.48617e-05		-0.000215572	0.0136458	-0.00504182	0.0136458	-0.00681603	0.0136458	0.00754285	0.0136458
616.949	-0.000845886	-0.00151303	0.000286222	0.00223541	0.0035635	0.00486976	0.00384756	0.00258915	0.00149901	-4.15552e-05		-0.000325229	0.0139637	-0.00471453	0.0139637	-0.006846	0.0139637	0.00744889	0.0139637
617.696	-0.000772223	-0.00144114	0.000343282	0.00232751	0.0036508	0.00493286	0.00390456	0.00262377	0.00151432	-2.6883e-05		-0.000266959	0.0142889	-0.00511333	0.0142889	-0.00673162	0.0142889	0.00752104	0.0142889
618.442	-0.000694699	-0.00134646	0.000443349	0.0024175	0.00373956	0.00500988	0.00395394	0.00265972	0.00154255	-2.0141e-05		-0.00038321	0.0146218	-0.00482235	0.0146218	-0.0067479	0.0146218	0.007316	0.0146218
619.188	-0.000504879	-0.00112264	0.00063149	0.00258979	0.0038836	0.00509384	0.00401033	0.0026982	0.00157117	3.17611e-06		-0.000819789	0.0149624	-0.00486368	0.0149624	-0.00652953	0.0149624	0.00736415	0.0149624
619.935	-0.000366596	-0.000982407	0.000692284	0.00268758	0.00393952	0.00507147	0.00401533	0.00269165	0.00155246	3.28147e-05		-0.000491398	0.0153109	-0.00470926	0.0153109	-0.00651598	0.0153109	0.00735423	0.0153109
620.681	-0.000436888	-0.00103998	0.000764438	0.00272745	0.00404727	0.00527633	0.00413318	0.00278692	0.00163639	5.65234e-06		-0.000624947	0.0156675	-0.00456893	0.0156675	-0.00647734	0.0156675	0.00731888	0.0156675
621.427	-0.00052962	-0.00108263	0.000876154	0.0026997	0.0040841	0.00543114	0.00417774	0.00284518	0.00172097	-4.12098e-05		-0.000512252	0.0160325	-0.00474008	0.0160325	-0.00659047	0.0160325	0.00716816	0.0160325
622.173	-0.000328303	-0.000916372	0.000840472	0.00279921	0.00408881	0.00526607	0.00412943	0.00278132	0.00163022	2.27617e-05		-0.000587302	0.0164059	-0.00458312	0.0164059	-0.00607905	0.0164059	0.00705657	0.0164059
622.92	-0.000341639	-0.000890357	0.000988973	0.00286609	0.0042097	0.00546855	0.00422972	0.00286947	0.00172022	-3.76829e-06		-0.000731248	0.016788	-0.00450216	0.016788	-0.00634255	0.016788	0.0070728	0.016788
623.666	-0.000388784	-0.000926886	0.00101155	0.00285357	0.00422528	0.00553146	0.00425548	0.00289574	0.00175111	-2.05686e-05		-0.000843486	0.0171791	-0.00440291	0.0171791	-0.00624415	0.0171791	0.00713079	0.0171791
624.412	-0.000346449	-0.000827798	0.00117129	0.00289236	0.00427608	0.00561356	0.0042654	0.0029209	0.00180152	-3.89821e-05		-0.000659398	0.0175792	-0.00412332	0.0175792	-0.00610968	0.0175792	0.00702681	0.0175792
625.158	-0.000201678	-0.000698617	0.00120084	0.00300499	0.00434313	0.0055878	0.00428564	0.00291823	0.00177335	-1.23812e-07		-0.0007854	0.0179887	-0.00441024	0.0179887	-0.00604921	0.0179887	0.0069492	0.0179887
625.904	-0.000221831	-0.000720508	0.00118025	0.00298021	0.00431903	0.00556853	0.00427076	0.00290843	0.00176747	-3.09722e-06		-0.000338373	0.0184077	-0.00424843	0.0184077	-0.00578421	0.0184077	0.00669006	0.0184077
626.65	-4.20418e-05	-0.000525419	0.00127178	0.00308442	0.00436289	0.00551063	0.00424539	0.00288175	0.00173858	3.07285e-05		-0.000764178	0.0188365	-0.00394146	0.0188365	-0.00553216	0.0188365	0.00685569	0.0188365
627.396	5.93625e-05	-0.000417904	0.00132554	0.00315357	0.00440189	0.00549516	0.0042453	0.00287599	0.00172725	5.03759e-05		-0.000772146	0.0192752	-0.00406814	0.0192752	-0.00598401	0.0192752	0.00689962	0.0192752
628.142	0.000116275	-0.000298216	0.00148337	0.00317437	0.00441931	0.00552669	0.00421705	0.00287476	0.00176121	3.40407e-05		-0.000777244	0.0197242	-0.00446999	0.0197242	-0.00575544	0.0197242	0.00641371	0.0197242
628.888	0.000310906	-0.000131797	0.00140383	0.00319589	0.00431663	0.00522758	0.00406887	0.00274201	0.00162666	9.77656e-05		-0.000994612	0.0201837	-0.00414914	0.0201837	-0.00565475	0.0201837	0.00622966	0.0201837
629.633	0.000329386	-0.000111036	0.00141509	0.00320679	0.00432169	0.00522291	0.00406648	0.00273969	0.00162446	0.000100891		-0.000739224	0.0206538	-0.00398202	0.0206538	-0.00516124	0.0206538	0.00636539	0.0206538
630.379	0.000316177	-7.24573e-05	0.00157221	0.00324681	0.00440778	0.00538827	0.0041295	0.00280563	0.0017068	7.00822e-05		-0.000721667	0.0211349	-0.00422272	0.0211349	-0.0051574	0.0211349	0.00596404	0.0211349
631.125	0.000450617	0.000137602	0.00175112	0.00327008	0.00438427	0.00531936	0.00403242	0.00275351	0.00170438	6.7953e-05		-0.000633219	0.0216272	-0.00394077	0.0216272	-0.00501818	0.0216272	0.00603865	0.0216272
631.871	0.00052104	0.000170133	0.00167588	0.00330296	0.00437363	0.00522517	0.00401455	0.00272084	0.00164848	0.000102746		-0.000635271	0.0221309	-0.00421724	0.0221309	-0.00499553	0.0221309	0.00607098	0.0221309
632.616	0.000453961	0.000136538	0.00167305	0.00318465	0.00425547	0.00514064	0.00391397	0.00266621	0.00163899	7.62164e-05		-0.000563933	0.0226464	-0.00383555	0.0226464	-0.00496482	0.0226464	0.00599014	0.0226464
633.362	0.000383659	9.40938e-05	0.00177137	0.00321176	0.00435014	0.00533974	0.00401359	0.00275403	0.00172755	4.2573e-05		-0.000169639	0.0231739	-0.00376607	0.0231739	-0.00483863	0.0231739	0.00606365	0.0231739
634.108	0.000421753	0.000199055	0.00194229	0.00323319	0.00438197	0.00540727	0.00400326	0.00276873	0.00177762	1.92544e-05		-0.000621637	0.0237137	-0.00373014	0.0237137	-0.00506553	0.0237137	0.00532615	0.0237137
634.853	0.000490357	0.000208457	0.00185454	0.00331466	0.00443574	0.00538425	0.00405421	0.00277779	0.00173765	6.0796e-05		-0.000417171	0.0242661	-0.00362424	0.0242661	-0.00480478	0.0242661	0.0057911	0.0242661
635.599	0.000429021	0.000153431	0.00181742	0.0032365	0.00436266	0.00533496	0.00400443	0.00274912	0.00172818	4.63505e-05		-0.000508436	0.0248313	-0.00367117	0.0248313	-0.00488912	0.0248313	0.00576222	0.0248313
636.344	0.000518814	0.000222726	0.00177067	0.0032564	0.00432713	0.00520703	0.00395006	0.00269514	0.00166637	7.87251e-05		-0.000595899	0.0254097	-0.00344278	0.0254097	-0.00468999	0.0254097	0.0052585	0.0254097
637.09	0.000665153	0.000383813	0.00186862	0.0033641	0.00439717	0.00520779	0.00396025	0.00269651	0.00166079	0.000103746		-0.000475856	0.0260016	-0.00330743	0.0260016	-0.00485329	0.0260016	0.00561695	0.0260016
637.835	0.000501	0.000139197	0.00163256	0.00327712	0.00434453	0.00519197	0.00399872	0.0027069	0.00163364	0.000104261		-0.000473279	0.0266073	-0.00354668	0.0266073	-0.00453964	0.0266073	0.00545419	0.0266073
638.58	0.000485538	0.000171563	0.00171271	0.00323069	0.00430405	0.00518593	0.00394702	0.00268884	0.00165385	8.00839e-05		-0.000286641	0.027227	-0.00303379	0.027227	-0.00454063	0.027227	0.00527049	0.027227
639.326	0.000509767	0.00027959	0.00182615	0.00312468	0.00416443	0.00504641	0.00377584	0.00259506	0.00163936	5.28244e-05		-0.000532372	0.0278612	-0.00314558	0.0278612	-0.00467004	0.0278612	0.00505476	0.0278612
640.071	0.000601207	0.000349064	0.00179209	0.00316553	0.00415797	0.00495518	0.0037484	0.00255982	0.00158974	8.50487e-05		-0.000456849	0.0285102	-0.00319232	0.0285102	-0.00440906	0.0285102	0.00495471	0.0285102
640.816	0.000472033	0.000286627	0.00195277	0.00314254	0.00423108	0.00519776	0.00383186	0.00265525	0.00171574	2.02567e-05		-0.000397969	0.0291743	-0.00314627	0.0291743	-0.00432919	0.0291743	0.00501473	0.0291743
641.562	0.000560972	0.000413305	0.00207353	0.00319841	0.00427024	0.00521605	0.00382324	0.00265622	0.00173131	2.22489e-05		-0.000383138	0.0298538	-0.00330706	0.0298538	-0.00439572	0.0298538	0.00493521	0.0298538
642.307	0.000635471	0.000417165	0.00189667	0.00320228	0.00420245	0.00501673	0.00376444	0.00258141	0.00162349	7.56195e-05		-0.000283281	0.0305492	-0.00306546	0.0305492	-0.00452563	0.0305492	0.00494414	0.0305492
643.052	0.000661294	0.000426145	0.00181797	0.00315819	0.00411529	0.00486811	0.00368207	0.00251366	0.00156138	9.3252e-05		-0.000726726	0.0312608	-0.0030044	0.0312608	-0.00421674	0.0312608	0.00473749	0.0312608
643.797	0.00064655	0.000471662	0.00188606	0.00305866	0.00400123	0.00477247	0.00355703	0.00244736	0.00155533	6.65708e-05		-0.000493903	0.031989	-0.00303797	0.031989	-0.0040678	0.031989	0.00443129	0.031989
644.542	0.00053098	0.000364534	0.00187802	0.00300075	0.00399307	0.00485082	0.00358446	0.0024794	0.00159649	3.54986e-05		-0.000379191	0.0327341	-0.00272044	0.0327341	-0.00414471	0.0327341	0.00461716	0.0327341
645.287	0.000631602	0.000434734	0.00180755	0.0030227	0.00394999	0.00469726	0.00352352	0.00241611	0.00152034	7.53755e-05		-0.000305877	0.0334965	-0.00261568	0.0334965	-0.00411145	0.0334965	0.0043346	0.0334965
646.032	0.000702232	0.000513868	0.00181687	0.00302211	0.00390735	0.00459609	0.00345716	0.00236592	0.00148237	9.00265e-05		-0.000100479	0.0342768	-0.00263918	0.0342768	-0.00410392	0.0342768	0.00439128	0.0342768
646.777	0.000702892	0.000506468	0.00179148	0.00301442	0.00389269	0.00456967	0.00344666	0.00235526	0.00146943	9.4542e-05		-0.000472056	0.0350752	-0.00272928	0.0350752	-0.0039178	0.0350752	0.00411661	0.0350752
647.522	0.000600698	0.000422907	0.00179156	0.00293837	0.00385325	0.00460438	0.00343657	0.00236304	0.00149851	6.32386e-05		-4.06606e-05	0.0358922	-0.00249223	0.0358922	-0.00395111	0.0358922	0.00405379	0.0358922
648.267	0.000567073	0.00040564	0.00176554	0.00284902	0.00374989	0.00450243	0.0033455	0.0023062	0.00147251	5.19961e-05		-0.000472422	0.0367282	-0.0023591	0.0367282	-0.00365175	0.0367282	0.00394435	0.0367282
649.012	0.000683288	0.000532881	0.00175776	0.00282761	0.00364872	0.00429202	0.00320886	0.00220269	0.00139319	7.87855e-05		-0.000544311	0.0375837	-0.00273999	0.0375837	-0.00370864	0.0375837	0.00369387	0.0375837
649.757	0.00047554	0.000339186	0.00172376	0.00270204	0.00360221	0.00438921	0.00322914	0.00223896	0.00145125	2.47941e-05		-0.000242937	0.0384592	-0.00265093	0.0384592	-0.00394721	0.0384592	0.00354918	0.0384592
650.501	0.000579184	0.00056276	0.00202034	0.00273446	0.00362804	0.0044431	0.00316997	0.00223325	0.00151432	-7.31083e-06		-0.000516379	0.039355	-0.00240312	0.039355	-0.00357612	0.039355	0.00374619	0.039355
651.246	0.000504021	0.000395934	0.0017702	0.00268055	0.00356309	0.00433832	0.00317203	0.00220618	0.0014433	2.00948e-05		5.2298e-07	0.0402717	-0.00242233	0.0402717	-0.00367751	0.0402717	0.00377691	0.0402717
651.991	0.000582633	0.000468087	0.00177859	0.00272584	0.003577	0.0042957	0.0031614	0.0021899	0.00141876	4.12097e-05		-0.000333907	0.0412098	-0.00210868	0.0412098	-0.00352742	0.0412098	0.00351304	0.0412098
652.735	0.000741447	0.000649803	0.00180343	0.00271792	0.00347289	0.0040601	0.00300307	0.00207188	0.00133217	7.27458e-05		-0.00033981	0.0421696	-0.00226764	0.0421696	-0.00351967	0.0421696	0.00348125	0.0421696
653.48	0.000656686	0.000532963	0.00169648	0.00266322	0.00343488	0.00404476	0.00300908	0.00207082	0.00131978	6.90719e-05		-0.000275739	0.0431519	-0.00188504	0.0431519	-0.00333997	0.0431519	0.00320961	0.0431519
654.225	0.000712764	0.000620356	0.00170204	0.00258561	0.00329718	0.00384416	0.00285039	0.00196379	0.00125793	7.36726e-05		-0.000100812	0.044157	-0.00184709	0.044157	-0.00339326	0.044157	0.00319657	0.044157
654.969	0.000790886	0.000730933	0.00177451	0.00259397	0.00327173	0.00377934	0.00278773	0.00192468	0.00124271	7.82646e-05		-0.000198459	0.0451856	-0.00177475	0.0451856	-0.00331809	0.0451856	0.00325812	0.0451856
655.714	0.000791737	0.000747251	0.00175755	0.00252543	0.00317657	0.00366304	0.00269316	0.00186226	0.00120834	7.52925e-05		-0.000275264	0.0462381	-0.00214876	0.0462381	-0.00346721	0.0462381	0.00324373	0.0462381
656.458	0.000834796	0.000756621	0.00168342	0.00254173	0.00316061	0.00358456	0.00267776	0.0018351	0.00116215	0.000101848		-0.000167463	0.0473151	-0.00190098	0.0473151	-0.00329121	0.0473151	0.0031778	0.0473151
657.203	0.000837966	0.000708345	0.00155173	0.00253117	0.00312414	0.00349327	0.00266384	0.00180547	0.00110698	0.00012802		-0.000206278	0.0484172	-0.00180903	0.0484172	-0.0034087	0.0484172	0.00287885	0.0484172
657.947	0.000610629	0.000406814	0.0013035	0.00239758	0.00304579	0.00349303	0.00269697	0.00181934	0.00109342	0.000111675		-0.00020397	0.049545	-0.00169353	0.049545	-0.00322241	0.049545	0.00261403	0.049545
658.691	0.00049254	0.000332364	0.00138608	0.00234751	0.00306368	0.00363556	0.00273506	0.00187251	0.00117296	6.25679e-05		-4.93096e-05	0.0506991	-0.00136523	0.0506991	-0.00321454	0.0506991	0.00289812	0.0506991
659.436	0.000472988	0.000325396	0.00132417	0.00222659	0.00290378	0.00344469	0.00258855	0.00177317	0.00111268	5.88059e-05		-0.000302319	0.05188	-0.0013862	0.05188	-0.00318744	0.05188	0.00273076	0.05188
660.18	0.000631866	0.000539576	0.00148592	0.00229449	0.00292255	0.00339923	0.0025307	0.00173976	0.00110755	7.01422e-05		-4.24142e-05	0.0530884	-0.00172095	0.0530884	-0.0031047	0.0530884	0.00255028	0.0530884
660.924	0.00043336	0.000391402	0.00153237	0.00216271	0.00287448	0.00351598	0.00253177	0.00177509	0.0011877	1.5727e-06		-7.40363e-05	0.054325	-0.00150194	0.054325	-0.00304894	0.054325	0.0024381	0.054325
661.669	0.000525304	0.000448775	0.0014826	0.00222202	0.00289006	0.00344416	0.00252966	0.00175333	0.00113935	3.88408e-05		-0.000236241	0.0555904	-0.00147059	0.0555904	-0.00300032	0.0555904	0.00239847	0.0555904
662.413	0.000433325	0.000357455	0.00145514	0.00216756	0.00286907	0.00348234	0.00254053	0.00176866	0.00116089	1.75349e-05		0.000122474	0.0568853	-0.00128348	0.0568853	-0.0031235	0.0568853	0.00237517	0.0568853
663.157	0.000633746	0.00051801	0.00134866	0.00219133	0.00276171	0.00316372	0.00239082	0.00162997	0.00101383	8.82447e-05		-1.2465e-05	0.0582103	-0.0011089	0.0582103	-0.00282497	0.0582103	0.00241736	0.0582103
663.901	0.000749002	0.00061068	0.0013073	0.0022293	0.00273567	0.00302867	0.00233761	0.00157404	0.00094644	0.000127248		-3.22527e-05	0.0595662	-0.00121567	0.0595662	-0.00290667	0.0595662	0.0023998	0.0595662
664.645	0.000576823	0.000453501	0.0012691	0.00210224	0.00266471	0.00306833	0.00232308	0.00158277	0.000981579	8.23071e-05		-9.74255e-05	0.0609537	-0.0011158	0.0609537	-0.00288859	0.0609537	0.0022131	0.0609537
665.389	0.000573001	0.000472316	0.00124867	0.00200655	0.00253543	0.00291515	0.00219561	0.00149969	0.00093772	7.63312e-05		-8.57092e-05	0.0623735	-0.00125289	0.0623735	-0.00290013	0.0623735	0.0019286	0.0623735
666.133	0.000412901	0.000355819	0.0012731	0.0018745	0.00246006	0.0029625	0.00216138	0.00150403	0.000987144	2.11727e-05		-0.000125282	0.0638263	-0.00132756	0.0638263	-0.00292222	0.0638263	0.00199147	0.0638263
666.877	0.00041635	0.000399559	0.00133707	0.00183398	0.00241343	0.00292882	0.00210077	0.00147522	0.000992674	5.2516e-06		1.82358e-05	0.0653131	-0.00125717	0.0653131	-0.00277926	0.0653131	0.00197083	0.0653131
667.621	0.000421346	0.000352091	0.00123599	0.00186588	0.00243757	0.00291679	0.00214272	0.00148533	0.00096492	2.97792e-05		0.000192179	0.0668344	-0.00111858	0.0668344	-0.00278442	0.0668344	0.00181215	0.0668344
668.365	0.000387181	0.000367828	0.00136473	0.00187149	0.00248593	0.00304503	0.00217856	0.00153262	0.00103508	-3.55111e-06		8.87823e-05	0.0683912	-0.00112261	0.0683912	-0.00277952	0.0683912	0.00180168	0.0683912
669.109	0.000367733	0.000314015	0.00119173	0.001752	0.00231071	0.00279696	0.00203689	0.00141911	0.000933925	1.51515e-05		4.26206e-05	0.0699842	-0.00102075	0.0699842	-0.00267982	0.0699842	0.00168711	0.0699842
669.852	0.000400047	0.000367448	0.00123205	0.0017452	0.00228801	0.0027598	0.00199659	0.00139546	0.000927356	1.39912e-05		-0.000192833	0.0716143	-0.000935199	0.0716143	-0.0025458	0.0716143	0.00157747	0.0716143
670.596	0.000290901	0.000296833	0.0012751	0.00166201	0.00224987	0.00281672	0.00198194	0.00140799	0.000973634	-2.82581e-05		-0.000106008	0.0732825	-0.00092658	0.0732825	-0.00247966	0.0732825	0.00143011	0.0732825
671.34	0.000247896	0.000249628	0.00121282	0.00158726	0.00216626	0.002732	0.0019206	0.00136557	0.000945467	-3.302e-05		0.000298034	0.0749894	-0.000858998	0.0749894	-0.00252602	0.0749894	0.00148061	0.0749894
672.084	0.000159975	0.000154879	0.00115887	0.0015226	0.00212501	0.00273423	0.00191442	0.00136547	0.000950667	-4.90318e-05		-0.000110226	0.0767362	-0.000518792	0.0767362	-0.00249958	0.0767362	0.00152215	0.0767362
672.827	0.000354931	0.000329954	0.0010943	0.0015379	0.00201609	0.00243299	0.00175698	0.00122916	0.000819006	1.11663e-05		-6.5947e-05	0.0785236	-0.000825655	0.0785236	-0.00262679	0.0785236	0.00136994	0.0785236
673.571	0.000444778	0.000416875	0.00116326	0.00165175	0.00212452	0.00251197	0.00182861	0.00127262	0.000838056	2.93355e-05		2.18426e-05	0.0803526	-0.00102233	0.0803526	-0.00237862	0.0803526	0.00125757	0.0803526
674.314	0.000353262	0.000345467	0.00116128	0.00157061	0.00207137	0.00252178	0.0018017	0.00126799	0.000858088	4.65999e-07		-3.90651e-06	0.0822243	-0.000763437	0.0822243	-0.00242888	0.0822243	0.00130473	0.0822243
675.058	0.000489575	0.000445039	0.00111191	0.00164547	0.00208071	0.00240814	0.00177995	0.00122776	0.00079026	4.95597e-05		-0.000236923	0.0841395	-0.000605889	0.0841395	-0.00227001	0.0841395	0.00138625	0.0841395
675.801	0.000511618	0.000536323	0.00126153	0.00162948	0.00206885	0.00243036	0.00173358	0.00121864	0.00082672	2.31595e-05		0.000150417	0.0860994	-0.000747132	0.0860994	-0.00223632	0.0860994	0.00108866	0.0860994
676.545	0.000239323	0.000242584	0.00105647	0.00138174	0.00187146	0.00234358	0.00165016	0.00117188	0.000809577	-2.33593e-05		-5.4643e-05	0.0881049	-0.00070304	0.0881049	-0.00237334	0.0881049	0.0011736	0.0881049
677.288	0.000248506	0.00020755	0.000932421	0.00136006	0.00181756	0.00223021	0.00161518	0.00112931	0.000749278	1.62187e-06		9.97779e-05	0.0901571	-0.000822654	0.0901571	-0.00213559	0.0901571	0.00110507	0.0901571
678.032	0.000267624	0.000258024	0.000949031	0.00128938	0.00171353	0.00210128	0.00149989	0.0010565	0.000715894	-4.00685e-06		-0.000231464	0.0922571	-0.000309528	0.0922571	-0.00209059	0.0922571	0.00103934	0.0922571
678.775	0.000306136	0.000343945	0.00106804	0.00130399	0.00172792	0.00212996	0.00148119	0.00105781	0.000743641	-1.74588e-05		-2.39935e-05	0.0944061	-0.00045614	0.0944061	-0.0019699	0.0944061	0.00113204	0.0944061
679.518	0.000354786	0.000372404	0.00100237	0.00129103	0.00167057	0.00200242	0.00142017	0.0010024	0.000685576	5.90385e-06		3.78157e-05	0.0966051	-0.000888094	0.0966051	-0.00197744	0.0966051	0.000998637	0.0966051
680.262	0.000309848	0.000317035	0.000908388	0.00119449	0.00155399	0.00186997	0.0013315	0.000938104	0.000637963	4.96146e-06		-8.05855e-05	0.0988553	-0.000576599	0.0988553	-0.00214178	0.0988553	0.000966191	0.0988553
681.005	0.000227415	0.000275859	0.000978736	0.00114286	0.00154606	0.00195044	0.00133481	0.000962497	0.00069151	-3.34688e-05		3.88805e-05	0.101158	-0.000498687	0.101158	-0.00211195	0.101158	0.000976138	0.101158
681.748	3.59169e-05	7.98978e-05	0.000896981	0.00101589	0.00148034	0.00199581	0.00133945	0.000979238	0.000721731	-7.41907e-05		0.000117304	0.103514	-0.000577792	0.103514	-0.00206199	0.103514	0.00082311	0.103514
682.491	0.000156087	0.000269682	0.00104266	0.00101238	0.0014245	0.00188904	0.00121965	0.000909602	0.000704488	-7.55667e-05		6.78528e-06	0.105925	-0.000464214	0.105925	-0.00194422	0.105925	0.000726113	0.105925
683.234	0.000104523	0.000266487	0.00111174	0.000943341	0.00137408	0.00189593	0.00117053	0.000896448	0.000732553	-0.000108166		9.1112e-05	0.108393	-0.000353172	0.108393	-0.00195177	0.108393	0.000790673	0.108393
683.977	0.000107353	0.000205829	0.000953339	0.000935344	0.00133714	0.00179488	0.00116117	0.000865599	0.000668664	-7.64649e-05		0.000141984	0.110917	-0.000291591	0.110917	-0.00186173	0.110917	0.000939391	0.110917
684.721	0.00015537	0.000155264	0.000717528	0.000944156	0.00128311	0.00161121	0.00113523	0.00080604	0.000556325	-1.70012e-05		-1.90591e-06	0.113501	-0.00047052	0.113501	-0.00189162	0.113501	0.000631244	0.113501
685.464	0.000166728	0.000169523	0.000788361	0.00102774	0.0013993	0.00176132	0.00123774	0.000880133	0.000609697	-2.05371e-05		0.000174426	0.116145	-0.000411204	0.116145	-0.00179409	0.116145	0.000628025	0.116145
686.206	-4.36191e-05	-7.3872e-05	0.00065176	0.000914339	0.00135487	0.0018265	0.00127992	0.000914673	0.000635936	-5.33701e-05		0.000106904	0.11885	-0.000219976	0.11885	-0.00177781	0.11885	0.000740182	0.11885
686.949	-1.16254e-05	-1.83612e-05	0.000678949	0.000883457	0.001298	0.00174557	0.00120716	0.000868551	0.000614982	-5.42818e-05		0.000130859	0.121619	-0.000304427	0.121619	-0.00165955	0.121619	0.000575468	0.121619
687.692	-0.000150806	-0.000116558	0.00071822	0.000782267	0.00125352	0.00181739	0.00119563	0.000886613	0.000670137	-0.000104548		0.000120669	0.124451	-0.000302948	0.124451	-0.00150293	0.124451	0.000574373	0.124451
688.435	5.12751e-05	0.000125413	0.000840225	0.000854659	0.00124572	0.00169333	0.0011051	0.000820448	0.000626795	-7.46597e-05		4.35067e-05	0.12735	-9.05903e-05	0.12735	-0.00166272	0.12735	0.000596575	0.12735
689.178	0.000113284	0.000167953	0.000770547	0.000836934	0.00117316	0.00153638	0.00102529	0.000750709	0.000557525	-4.78139e-05		0.000112897	0.130317	-0.000287295	0.130317	-0.00142488	0.130317	0.000509687	0.130317
689.921	0.000109424	0.000131097	0.000665748	0.000803127	0.00111395	0.00143397	0.000985188	0.000709697	0.000507136	-3.09222e-05		7.62764e-05	0.133352	-0.000171095	0.133352	-0.00152665	0.133352	0.000687832	0.133352
690.664	0.000175067	0.000137114	0.000555411	0.000856554	0.00112839	0.00135995	0.00100093	0.000693449	0.000449204	1.17672e-05		0.000145106	0.136458	-0.000159978	0.136458	-0.00138224	0.136458	0.000482245	0.136458
691.406	5.8886e-05	6.87225e-05	0.000620587	0.000772022	0.00109618	0.00143707	0.000990346	0.000712943	0.000507289	-3.67032e-05		0.000158944	0.139637	-0.000222456	0.139637	-0.00135587	0.139637	0.00045003	0.139637
692.149	0.000246914	0.000291384	0.000686602	0.000786404	0.00101046	0.00121439	0.000834555	0.000598863	0.000427961	-4.43792e-06		9.64632e-05	0.142889	-0.000129397	0.142889	-0.00131601	0.142889	0.000495362	0.142889
692.892	0.000305961	0.000304089	0.000623491	0.000858311	0.00106106	0.00120396	0.000880532	0.000609926	0.000398904	2.89943e-05		-6.20775e-06	0.146218	-0.000190867	0.146218	-0.00133938	0.146218	0.00032522	0.146218
693.634	-2.01311e-05	-3.98608e-05	0.000514608	0.000711993	0.00104765	0.00140545	0.000983694	0.000703249	0.000489769	-3.97338e-05		0.000161208	0.149624	-0.000196806	0.149624	-0.00127227	0.149624	0.000357933	0.149624
694.377	9.00722e-05	0.000104613	0.000565264	0.000693127	0.000962612	0.00123911	0.000854535	0.000614359	0.000436757	-2.58444e-05		7.27733e-05	0.153109	-9.16186e-05	0.153109	-0.00119639	0.153109	0.000427626	0.153109
695.119	0.000113314	0.000124085	0.000487065	0.000609374	0.000823855	0.00103326	0.000720003	0.000514134	0.000360384	-1.27235e-05		1.49375e-05	0.156675	-0.000232429	0.156675	-0.0010248	0.156675	0.000356686	0.156675
695.862	9.10807e-05	5.67437e-05	0.000367452	0.000590083	0.000793103	0.000972767	0.000717238	0.000496927	0.000321031	4.22212e-06		7.85328e-05	0.160325	-1.69515e-05	0.160325	-0.00120196	0.160325	0.000233489	0.160325
696.604	4.11029e-05	6.23316e-05	0.000547252	0.000640509	0.000919202	0.00122109	0.000827938	0.000601558	0.000437461	-3.87722e-05		9.1908e-05	0.164059	-0.000123401	0.164059	-0.00101228	0.164059	0.000237178	0.164059
697.347	-7.22059e-05	5.30331e-06	0.000601708	0.000517006	0.00083126	0.00122796	0.00076141	0.000583691	0.000474207	-8.81551e-05		0.000132474	0.16788	-0.000230067	0.16788	-0.00101016	0.16788	0.000350947	0.16788
698.089	-1.75026e-05	0.000103378	0.000743263	0.000575715	0.000898418	0.00131273	0.000787766	0.000614695	0.00051864	-9.81019e-05		-1.23638e-05	0.171791	-0.000180011	0.171791	-0.000919606	0.171791	0.000237081	0.171791
698.831	9.05782e-05	0.00019681	0.000673327	0.000551734	0.000789186	0.00107733	0.000656772	0.00050625	0.000419877	-6.0989e-05		8.25547e-05	0.175792	-5.72181e-05	0.175792	-0.000979139	0.175792	0.000227176	0.175792
699.574	0.000113967	0.000254605	0.00071163	0.000500223	0.000711621	0.000983249	0.000563306	0.000449975	0.000399791	-6.81313e-05		0.000188645	0.179887	-7.34591e-05	0.179887	-0.000901699	0.179887	0.000266134	0.179887
700.316	3.3359e-05	0.000102184	0.000551698	0.000499778	0.000735713	0.00101737	0.000641492	0.000485671	0.000387052	-5.49856e-05		8.30514e-05	0.184077	4.82646e-06	0.184077	-0.000904888	0.184077	0.000310405	0.184077
701.058	-0.000102207	9.43593e-07	0.000567451	0.000389579	0.00067329	0.00105733	0.000614864	0.000490062	0.000427712	-0.000100546		9.54624e-05	0.188365	-0.000154018	0.188365	-0.00083261	0.188365	0.000168545	0.188365
701.8	-0.000147416	-1.34065e-05	0.000619399	0.000353225	0.000660218	0.00109617	0.000605276	0.000498317	0.00045883	-0.000125077		0.000160695	0.192752	-0.000124958	0.192752	-0.000796384	0.192752	0.000277237	0.192752
702.542	-2.34192e-05	0.000110152	0.00058264	0.000331275	0.000549084	0.000857885	0.000461473	0.00038473	0.000363959	-9.06945e-05		0.000192741	0.197242	-0.00010565	0.197242	-0.000727329	0.197242	0.000220212	0.197242
703.285	-0.000120211	-4.0266e-05	0.000492372	0.000361148	0.000634556	0.00100015	0.00059443	0.000468022	0.000398811	-9.24264e-05		0.000105352	0.201837	-0.000121459	0.201837	-0.00068382	0.201837	0.00021401	0.201837
704.027	-7.02646e-05	-9.48406e-06	0.000449043	0.000373778	0.000614209	0.000922161	0.000566792	0.000436958	0.000358602	-7.07899e-05		6.81225e-06	0.206538	-0.000197497	0.206538	-0.000731104	0.206538	0.000126765	0.206538
704.769	-9.23505e-05	-4.53659e-05	0.000377329	0.000320207	0.000544748	0.00083398	0.000515477	0.000396519	0.000323227	-6.67159e-05		-1.08553e-05	0.211349	-1.74794e-05	0.211349	-0.000591121	0.211349	0.000211379	0.211349
705.511	0.000116026	0.000193894	0.00050128	0.000423701	0.000575135	0.000749673	0.000461839	0.000353063	0.000289443	-3.27559e-05		-1.49098e-05	0.216272	-6.86222e-05	0.216272	-0.000631038	0.216272	0.0001579	0.216272
706.253	0.000158828	0.00018789	0.000368891	0.000411745	0.0005124	0.000596815	0.000409391	0.000293529	0.000210333	2.72577e-06
706.995	4.92471e-05	8.68746e-05	0.000398882	0.000403062	0.000572531	0.000762641	0.000497934	0.000369205	0.000281954	-2.98533e-05
707.736	-3.0941e-05	5.6807e-06	0.000377958	0.000364228	0.000566308	0.000810899	0.000519222	0.000390486	0.000305331	-4.82025e-05
708.478	-9.72224e-07	0.000102358	0.000540757	0.00037425	0.000586548	0.000868564	0.000500934	0.000400033	0.000352535	-7.28924e-05
709.22	-3.43813e-06	4.94224e-05	0.000446901	0.000407859	0.000618677	0.000874161	0.000551938	0.000418011	0.000332516	-5.14023e-05
709.962	-0.000165277	-5.59537e-05	0.000481986	0.000249898	0.000511224	0.000889715	0.000483411	0.000402593	0.000376505	-0.000111595
710.704	-0.000127981	3.4065e-05	0.000601185	0.00024834	0.000504692	0.000895304	0.000443598	0.000390787	0.000398531	-0.000126922
711.445	-0.000123233	-6.95161e-05	0.000345005	0.000252654	0.000467995	0.000758289	0.000452013	0.000355735	0.000302041	-7.39572e-05
712.187	-7.07644e-05	-7.35872e-05	0.000210636	0.000263556	0.000429716	0.000625322	0.00042211	0.000308784	0.000225743	-3.36156e-05
712.929	-7.75851e-05	-9.75036e-05	0.000150852	0.000238135	0.000390533	0.000564291	0.000395068	0.000283398	0.000197226	-2.56525e-05
713.67	-5.10308e-05	-5.13373e-05	0.000177046	0.000216842	0.000349722	0.000505769	0.000340545	0.000249381	0.000182931	-2.67212e-05
714.412	-0.00015367	-5.32653e-05	0.000369489	0.000135912	0.000333711	0.00063616	0.000318985	0.0002798	0.000281984	-9.72195e-05
715.153	-0.000202102	-0.000116047	0.000325542	0.000114405	0.000327729	0.000651622	0.00033536	0.00029002	0.00028522	-0.000101829
715.895	-0.00017193	-0.000125089	0.000247014	0.000139472	0.000330758	0.000603558	0.000344043	0.000279155	0.000248434	-7.65741e-05
716.636	0.000124384	0.000138187	0.000200139	0.00023663	0.000272356	0.000287341	0.000204996	0.000143166	9.71419e-05	1.17198e-05
717.378	1.33592e-05	5.26213e-05	0.000272257	0.000229914	0.000342521	0.000480825	0.000296448	0.000227406	0.000186093	-2.94676e-05
718.119	-4.83076e-05	-6.21606e-05	0.000226111	0.000321127	0.00049563	0.000689146	0.00048009	0.000344661	0.000241555	-2.5927e-05
718.86	-5.12755e-05	-1.69579e-05	0.000306954	0.000276904	0.000450573	0.000668292	0.000419865	0.000319599	0.000255628	-4.70985e-05
719.601	-0.000167468	-0.000148032	0.00022938	0.000201295	0.000408293	0.000683111	0.000425391	0.000327134	0.000264118	-6.60541e-05
720.343	-4.89962e-05	5.08776e-05	0.000418293	0.0002196	0.00038945	0.000635653	0.000335985	0.000283613	0.000272743	-7.44163e-05
721.084	-0.000198329	-5.30491e-05	0.000486984	0.000140505	0.000385398	0.000772456	0.000363427	0.00033223	0.000353667	-0.000130853
721.825	-0.000185523	-0.000103439	0.000377907	0.000196369	0.000435692	0.000781598	0.000431322	0.000356394	0.000328014	-0.000100587
722.566	-0.000283692	-0.000184889	0.000402462	0.000158102	0.000448274	0.000881773	0.000468788	0.00039742	0.000379056	-0.000132233
723.307	-0.000130769	-0.000103801	0.000210956	0.000161855	0.00033001	0.000557619	0.000337739	0.000263895	0.000219982	-5.7524e-05
724.048	-0.000122587	-7.25018e-05	0.000208431	8.9803e-05	0.000227881	0.000432661	0.000231183	0.000195136	0.000185297	-6.20098e-05
724.789	0.000117663	0.000250777	0.000450359	0.000190909	0.000253755	0.000360086	0.000141635	0.000142897	0.000175914	-4.44841e-05
725.53	-7.43885e-05	2.06963e-05	0.000334851	0.000123033	0.000262484	0.000479654	0.000228927	0.00020664	0.000217641	-7.28894e-05
726.271	-3.21325e-05	4.42242e-05	0.000316795	0.000165076	0.00029024	0.000472087	0.000248158	0.000210131	0.000203162	-5.53103e-05
727.012	-8.54335e-05	2.49172e-05	0.000347555	9.06395e-05	0.00022773	0.000452791	0.000194259	0.000188261	0.000215794	-8.1141e-05
727.753	-8.00937e-05	7.15842e-05	0.000466057	0.000116819	0.00027791	0.000548514	0.000222138	0.00022348	0.00026736	-0.000101168
728.494	-4.79075e-05	6.66645e-05	0.000385715	0.00013354	0.00026822	0.000483575	0.000217533	0.000203671	0.000225367	-7.58772e-05
729.235	-4.22437e-05	7.85776e-05	0.000418518	0.000157387	0.000301829	0.000529505	0.000244203	0.0002248	0.000243873	-7.88456e-05
729.975	-0.000379544	-0.000260462	0.000347236	7.77419e-06	0.000296677	0.000762661	0.000352186	0.000328543	0.000353963	-0.000158071
730.716	-0.0002321	-0.000172293	0.000189568	1.53622e-05	0.000192147	0.000470643	0.000230565	0.00020697	0.000212235	-9.10732e-05
731.457	-3.56851e-05	2.11514e-05	0.000234496	0.000118968	0.000217805	0.00036219	0.000190258	0.000161332	0.000156031	-4.40444e-05
732.198	-5.93136e-05	-1.24671e-05	0.000170629	6.35149e-05	0.000147975	0.000277581	0.00013757	0.000121456	0.000123724	-4.20886e-05
732.938	-0.000127987	-8.94788e-05	9.57667e-05	-1.95354e-05	6.70042e-05	0.000211542	8.8871e-05	8.86228e-05	0.000102506	-5.11475e-05
733.679	-8.6567e-05	-5.60207e-05	0.000140506	6.95858e-05	0.000168173	0.000311509	0.000171915	0.000142228	0.000130842	-4.18558e-05
734.419	-3.86113e-05	8.95516e-05	0.000376597	8.2304e-05	0.000192333	0.00038563	0.000138742	0.000151255	0.000195944	-7.67801e-05
735.16	5.42482e-06	0.000107958	0.000327644	0.000106329	0.000190036	0.00033107	0.000132384	0.000133565	0.00016167	-5.43085e-05
735.9	0.000141661	0.00024594	0.000322194	0.000119951	0.000123991	0.000146255	2.53344e-05	4.63285e-05	8.5626e-05	-1.99256e-05
736.641	0.000102248	0.000212587	0.000294362	5.85476e-05	6.14149e-05	9.51792e-05	-2.191e-05	1.76556e-05	7.35638e-05	-2.94817e-05
737.381	0.000106914	0.000287903	0.000482335	8.38382e-05	0.000121548	0.000227577	3.50521e-06	6.21809e-05	0.00015105	-6.37007e-05
738.121	-4.37261e-05	0.000117709	0.000419305	3.44433e-05	0.000137816	0.000342013	7.65218e-05	0.000119321	0.000195598	-9.1148e-05
738.862	1.09388e-05	0.000136972	0.000402096	0.000130696	0.00023087	0.000400239	0.00015879	0.000161004	0.000195992	-6.56248e-05
739.602	-0.000238301	-8.14479e-05	0.000463482	6.77241e-05	0.000308559	0.000706927	0.00030094	0.000294688	0.00033897	-0.000142501
740.342	-0.000154829	3.1401e-05	0.000439608	-3.6289e-05	0.000114085	0.000408986	8.14226e-05	0.000140928	0.000239549	-0.000128093
741.082	-0.000214242	-0.00016502	0.00011572	-4.31176e-05	9.12885e-05	0.000314223	0.000135639	0.000133156	0.000150786	-7.7665e-05
741.823	-0.000144031	-6.4344e-05	0.000122137	-0.000114366	-4.63933e-05	0.000102861	-2.73856e-05	2.15719e-05	8.35637e-05	-6.93074e-05
742.563	9.54026e-05	0.000190451	0.000319966	0.000136429	0.000174116	0.000239468	9.08061e-05	9.36938e-05	0.000118412	-2.87566e-05
743.303	-6.80959e-05	-2.65519e-05	0.000108959	-5.91495e-07	5.77706e-05	0.000158643	5.92048e-05	6.36643e-05	8.00933e-05	-3.79191e-05
744.043	-0.000152044	-0.0001553	4.79855e-05	4.21777e-05	0.00015721	0.000317337	0.000197235	0.000152922	0.000123552	-4.12801e-05
744.783	-6.48103e-05	-3.78885e-05	0.000126377	6.6751e-05	0.000148851	0.000267176	0.000148287	0.00012212	0.000111743	-3.41836e-05
745.523	-0.000146023	-9.45497e-05	0.000148692	5.00204e-06	0.000119174	0.000304582	0.000137857	0.00013023	0.000142616	-6.36535e-05
746.263	-0.000218991	-2.4243e-05	0.000493601	-5.61416e-06	0.000202927	0.000580808	0.000181453	0.00022129	0.000309438	-0.000151052
747.003	-0.000132271	-8.04342e-06	0.00038557	8.79292e-05	0.000258668	0.000538653	0.000232805	0.000224953	0.000256197	-0.000100029
747.742	-0.000123503	-9.67332e-05	0.000101568	2.44497e-05	0.0001242	0.000275975	0.000145045	0.000124347	0.000119737	-4.70394e-05
748.482	-0.000236931	-0.000221534	3.97417e-05	-4.12502e-05	9.5961e-05	0.000310396	0.000161216	0.000140658	0.000136465	-6.75571e-05
749.222	-0.000273427	-0.000244458	0.000113576	4.57743e-06	0.000191254	0.000475012	0.000255975	0.000216942	0.000203697	-8.65517e-05
749.962	-8.58874e-05	2.05177e-05	0.000322949	7.12122e-05	0.000198126	0.000410303	0.000168629	0.000168337	0.000199079	-7.81711e-05

## Sheet: Supplementary Figure 2 (a)
Transient absorption spectra												Time evolution
Wavelength (nm)	t = 40 us	t = 120 us	t = 300 us	t = 450 us	t = 630 us	t = 1.3 ms	t = 2.9 ms	t = 4.5 ms	t = 6.5 ms	t = 100 ms		420 nm		482 nm		517 nm		610 nm
300.129	-0.00036585	0.00109468	0.000212081	-0.00032967	-0.000898806	-0.0015828	-0.00224337	-0.00141412	-0.00100844	-0.000433016		Time	delta OD	Time	delta OD	Time	delta OD	Time	delta OD
300.891	-7.44e-05	0.00106831	3.61e-05	-0.000659267	-0.00136757	-0.00202526	-0.00217688	-0.00133011	-0.000881624	-0.000367958		1.01158e-05	0.00193111	1.01158e-05	-0.0183882	1.01158e-05	-0.033492	1.01158e-05	0.0168653
301.654	-0.000173038	0.000558679	-0.000341998	-0.00104535	-0.00173445	-0.00235408	-0.00202702	-0.00127529	-0.000771418	-0.000180585		1.03514e-05	0.00251536	1.03514e-05	-0.017568	1.03514e-05	-0.033167	1.03514e-05	0.017633
302.416	-0.000774595	0.000348234	-0.00045037	-0.000942005	-0.00142663	-0.00191558	-0.00221701	-0.00136621	-0.000940706	-0.000381465		1.05925e-05	0.00083567	1.05925e-05	-0.0203002	1.05925e-05	-0.0343533	1.05925e-05	0.0174885
303.178	-0.00121986	0.000204916	-0.000750074	-0.00121253	-0.00166493	-0.00202566	-0.00262446	-0.00152961	-0.00111653	-0.00062355		1.08393e-05	2.91021e-05	1.08393e-05	-0.0192569	1.08393e-05	-0.0346589	1.08393e-05	0.0157355
303.94	-0.00100291	0.00022329	-0.000605196	-0.00102149	-0.00143018	-0.00177153	-0.00226631	-0.0013309	-0.000964244	-0.000520328		1.10917e-05	-0.000534734	1.10917e-05	-0.0172868	1.10917e-05	-0.0336211	1.10917e-05	0.0173369
304.702	-0.00132659	0.0001776	-0.00066668	-0.000983174	-0.00129843	-0.00154399	-0.00243362	-0.00138937	-0.00107567	-0.000693151		1.13501e-05	0.00151811	1.13501e-05	-0.0202605	1.13501e-05	-0.034796	1.13501e-05	0.0166724
305.464	-0.00118074	0.000257238	-0.000636367	-0.00100989	-0.00138153	-0.00165409	-0.00241503	-0.00137518	-0.0010449	-0.000666479		1.16145e-05	0.00412473	1.16145e-05	-0.0182435	1.16145e-05	-0.0340945	1.16145e-05	0.0169477
306.226	-0.000645867	0.00093094	-0.000256571	-0.00080981	-0.00138112	-0.00174986	-0.00250102	-0.00137277	-0.0010403	-0.000761879		1.1885e-05	0.00175205	1.1885e-05	-0.0180434	1.1885e-05	-0.0348068	1.1885e-05	0.016143
306.988	-0.000621377	0.000821453	-6.66e-05	-0.000461665	-0.000879777	-0.00124353	-0.00208295	-0.00118838	-0.00091985	-0.000621369		1.21619e-05	0.00223722	1.21619e-05	-0.0171419	1.21619e-05	-0.0349821	1.21619e-05	0.0164642
307.75	0.00012566	0.00117483	0.000360703	-0.000172847	-0.000734335	-0.00131246	-0.00164703	-0.00101718	-0.000699832	-0.000318203		1.24451e-05	0.000190518	1.24451e-05	-0.0195072	1.24451e-05	-0.0351426	1.24451e-05	0.0166172
308.511	5.75e-05	0.00163814	0.000764887	0.000349492	-0.000127039	-0.000667281	-0.00174749	-0.00102715	-0.00082685	-0.00057792		1.2735e-05	0.00365771	1.2735e-05	-0.0185	1.2735e-05	-0.0343733	1.2735e-05	0.0158877
309.273	0.000795255	0.0021636	0.000949824	0.000310552	-0.000396531	-0.000897126	-0.00157568	-0.000805311	-0.000630875	-0.000630323		1.30317e-05	0.0010939	1.30317e-05	-0.0189708	1.30317e-05	-0.0350181	1.30317e-05	0.0160872
310.035	0.000629669	0.00198909	0.000898799	0.000296795	-0.000367928	-0.000932114	-0.00161338	-0.000891526	-0.000678354	-0.000547192		1.33352e-05	0.00218987	1.33352e-05	-0.0183797	1.33352e-05	-0.0371892	1.33352e-05	0.0145676
310.797	0.000646299	0.0021651	0.00118946	0.000687076	0.000105606	-0.000488227	-0.0014891	-0.000846388	-0.000689558	-0.000561119		1.36458e-05	0.00268412	1.36458e-05	-0.017616	1.36458e-05	-0.0352557	1.36458e-05	0.0148887
311.558	0.00114912	0.00229596	0.0012541	0.000700676	6.93e-05	-0.000388664	-0.00102662	-0.000485326	-0.000407395	-0.000521378		1.39637e-05	0.00291645	1.39637e-05	-0.0183132	1.39637e-05	-0.0342761	1.39637e-05	0.0151397
312.32	0.000966781	0.00268255	0.00168516	0.00122505	0.000657645	5.01e-05	-0.00129285	-0.000704406	-0.000644899	-0.000647012		1.42889e-05	0.00272244	1.42889e-05	-0.0174198	1.42889e-05	-0.0367853	1.42889e-05	0.015144
313.081	0.00118972	0.00266491	0.0016447	0.00109267	0.00044208	-0.000210037	-0.00119595	-0.000660695	-0.000556358	-0.00053093		1.46218e-05	0.00169599	1.46218e-05	-0.0173589	1.46218e-05	-0.0351365	1.46218e-05	0.01445
313.843	0.00142571	0.00301368	0.00214561	0.00158282	0.000903709	-3.17e-05	-0.00114096	-0.000768649	-0.000610906	-0.000361105		1.49624e-05	0.00297049	1.49624e-05	-0.0167271	1.49624e-05	-0.0362452	1.49624e-05	0.0155865
314.605	0.00180248	0.00341257	0.00244618	0.00182873	0.00108019	0.000121568	-0.00100744	-0.000657325	-0.000539111	-0.000392501		1.53109e-05	0.0018099	1.53109e-05	-0.0181878	1.53109e-05	-0.0366071	1.53109e-05	0.0147496
315.366	0.00152906	0.00330201	0.00244434	0.00199869	0.00141465	0.000593441	-0.000923836	-0.000575941	-0.000555605	-0.00050772		1.56675e-05	0.00227421	1.56675e-05	-0.0169459	1.56675e-05	-0.0357419	1.56675e-05	0.0143158
316.128	0.00120199	0.00313656	0.00248294	0.00212035	0.00161908	0.000648714	-0.00108167	-0.000790014	-0.00070938	-0.000414858		1.60325e-05	0.00203601	1.60325e-05	-0.0175332	1.60325e-05	-0.0354963	1.60325e-05	0.0152654
316.889	0.00171735	0.00365341	0.00259464	0.00209348	0.00144074	0.000663363	-0.000996365	-0.000539858	-0.000564508	-0.000665818		1.64059e-05	0.00223268	1.64059e-05	-0.01758	1.64059e-05	-0.0371075	1.64059e-05	0.0135133
317.65	0.00179491	0.00347125	0.00238993	0.00188635	0.00124253	0.000615036	-0.000789691	-0.00035229	-0.00041646	-0.000659777		1.6788e-05	0.00267974	1.6788e-05	-0.0179783	1.6788e-05	-0.036979	1.6788e-05	0.0127377
318.412	0.00258506	0.00394607	0.00280287	0.00217952	0.00140454	0.000724121	-0.00031692	-5.24e-05	-0.000153826	-0.000530539		1.71791e-05	0.00326986	1.71791e-05	-0.018251	1.71791e-05	-0.0365905	1.71791e-05	0.0132922
319.173	0.0026212	0.00408614	0.00285983	0.00230681	0.00159117	0.00109529	-0.000191285	0.000129394	-9.21e-05	-0.000713681		1.75792e-05	0.00235956	1.75792e-05	-0.0178335	1.75792e-05	-0.0377386	1.75792e-05	0.0126444
319.934	0.00272677	0.00450311	0.00324288	0.00263777	0.00185089	0.00112916	-0.000418693	-8.05e-05	-0.000249388	-0.000714257		1.79887e-05	0.00431609	1.79887e-05	-0.0176436	1.79887e-05	-0.0373631	1.79887e-05	0.0134479
320.695	0.00303323	0.00456932	0.00345635	0.0027893	0.00194234	0.00101819	-0.000215105	-7.48e-05	-0.000169507	-0.00045146		1.84077e-05	0.00192342	1.84077e-05	-0.0176536	1.84077e-05	-0.0385512	1.84077e-05	0.0136117
321.457	0.00306276	0.00468691	0.00348842	0.00283134	0.00198808	0.00114217	-0.000217631	-1.78e-05	-0.000161954	-0.00056249		1.88365e-05	0.00204194	1.88365e-05	-0.0187883	1.88365e-05	-0.0389481	1.88365e-05	0.0125785
322.218	0.00282642	0.0044315	0.00340164	0.00287502	0.00216542	0.00139222	-9.61e-05	3.85e-05	-0.00014641	-0.00054516		1.92752e-05	0.00186131	1.92752e-05	-0.0186239	1.92752e-05	-0.0380226	1.92752e-05	0.0119049
322.979	0.00292001	0.00462403	0.003589	0.00306923	0.00235622	0.00154572	-7.6e-05	4.44e-05	-0.000158682	-0.000566328		1.97242e-05	0.00339973	1.97242e-05	-0.0170993	1.97242e-05	-0.0384295	1.97242e-05	0.0137758
323.74	0.00353788	0.00493113	0.00381922	0.00317071	0.00232591	0.00147348	0.000257663	0.000260162	5.17e-05	-0.000446777		2.01837e-05	0.00340075	2.01837e-05	-0.0172913	2.01837e-05	-0.0378368	2.01837e-05	0.0132932
324.501	0.00346436	0.00505578	0.00399601	0.00339989	0.00259631	0.00168601	0.000198482	0.000193091	-2.69e-05	-0.000475901		2.06538e-05	0.00314242	2.06538e-05	-0.0176601	2.06538e-05	-0.0381147	2.06538e-05	0.0114832
325.262	0.00342102	0.00504923	0.00396301	0.00344705	0.0027191	0.0019823	0.000326367	0.000352052	3.42e-05	-0.000606017		2.11349e-05	0.00277373	2.11349e-05	-0.0177634	2.11349e-05	-0.0378361	2.11349e-05	0.012389
326.023	0.00332071	0.00524231	0.00411003	0.00366429	0.00299093	0.00230582	0.000240325	0.000341483	-4.3e-05	-0.000771233		2.16272e-05	0.00307975	2.16272e-05	-0.0175391	2.16272e-05	-0.0376581	2.16272e-05	0.0127087
326.784	0.00340973	0.00522311	0.00417551	0.00372508	0.00304866	0.0022985	0.000347983	0.000358769	-3.5e-06	-0.000662702		2.21309e-05	0.00344667	2.21309e-05	-0.0164771	2.21309e-05	-0.0385927	2.21309e-05	0.0122854
327.545	0.00370825	0.00525849	0.00428758	0.00374988	0.00299171	0.00208918	0.000510871	0.000375834	8.49e-05	-0.000442294		2.26464e-05	0.0042871	2.26464e-05	-0.017352	2.26464e-05	-0.0385403	2.26464e-05	0.0123497
328.306	0.00359384	0.00518399	0.0042656	0.00376849	0.00305121	0.00215079	0.000493022	0.000350757	5.72e-05	-0.000442272		2.31739e-05	0.00295653	2.31739e-05	-0.0175178	2.31739e-05	-0.0385872	2.31739e-05	0.0116507
329.066	0.00365158	0.0053952	0.00434781	0.003811	0.00304596	0.00214529	0.000364793	0.000311236	7.56e-06	-0.000544996		2.37137e-05	0.00228331	2.37137e-05	-0.0170954	2.37137e-05	-0.0370976	2.37137e-05	0.0110492
329.827	0.00363582	0.00554053	0.00453981	0.00404969	0.00331994	0.00237177	0.000355454	0.000281144	-4.19e-05	-0.000568		2.42661e-05	0.00268665	2.42661e-05	-0.017333	2.42661e-05	-0.0387761	2.42661e-05	0.0112116
330.588	0.00369888	0.00554207	0.00449551	0.00404509	0.00335362	0.00256642	0.000527994	0.000466472	6.02e-05	-0.000657504		2.48313e-05	0.00233983	2.48313e-05	-0.0167665	2.48313e-05	-0.0382812	2.48313e-05	0.0110018
331.349	0.00335537	0.00543395	0.0045721	0.00424798	0.00367676	0.00281231	0.000411855	0.000316046	-8.21e-05	-0.000645306		2.54097e-05	0.00261269	2.54097e-05	-0.0170369	2.54097e-05	-0.0392276	2.54097e-05	0.010726
332.109	0.00363338	0.00534091	0.00463016	0.00427047	0.00367266	0.00272116	0.00073281	0.000435122	7.64e-05	-0.000398416		2.60016e-05	0.00221005	2.60016e-05	-0.017122	2.60016e-05	-0.0386112	2.60016e-05	0.0111399
332.87	0.00374328	0.00527831	0.004449	0.00401499	0.00335269	0.00248274	0.000759455	0.000510427	0.000154688	-0.000415052		2.66073e-05	0.00286027	2.66073e-05	-0.0173152	2.66073e-05	-0.0375349	2.66073e-05	0.0110017
333.63	0.00373441	0.0056243	0.00463579	0.00417389	0.00346691	0.00255926	0.000493127	0.000383611	1.56e-05	-0.000585444		2.7227e-05	0.00301	2.7227e-05	-0.0170781	2.7227e-05	-0.0385066	2.7227e-05	0.0117797
334.391	0.00372667	0.00560045	0.00473482	0.00433285	0.00368267	0.00274881	0.000618033	0.00041958	3.7e-05	-0.00052594		2.78612e-05	0.00352631	2.78612e-05	-0.0167339	2.78612e-05	-0.0388182	2.78612e-05	0.0107803
335.152	0.00354518	0.00544266	0.00455522	0.00418006	0.00356237	0.00270866	0.000540817	0.0004052	1.17e-05	-0.000588415		2.85102e-05	0.00400135	2.85102e-05	-0.0171916	2.85102e-05	-0.0382266	2.85102e-05	0.0118625
335.912	0.00374832	0.00567504	0.00466017	0.00425636	0.00360157	0.00282013	0.000611404	0.000518727	6.99e-05	-0.000687274		2.91743e-05	0.00437304	2.91743e-05	-0.0169599	2.91743e-05	-0.0389884	2.91743e-05	0.00955047
336.672	0.00379076	0.00569439	0.00458471	0.00413486	0.00343674	0.0026914	0.00056189	0.000526421	8e-05	-0.000729098		2.98538e-05	0.0033149	2.98538e-05	-0.0166077	2.98538e-05	-0.0388821	2.98538e-05	0.0111361
337.433	0.00416466	0.00569025	0.0046573	0.00419906	0.00349646	0.00280578	0.00102007	0.000811354	0.000321685	-0.000591413		3.05492e-05	0.00342958	3.05492e-05	-0.0162458	3.05492e-05	-0.0388801	3.05492e-05	0.00985299
338.193	0.00419339	0.00567048	0.00458261	0.00407941	0.00333627	0.0026484	0.000974983	0.000796519	0.000326712	-0.00058992		3.12608e-05	0.00322697	3.12608e-05	-0.0159393	3.12608e-05	-0.0394075	3.12608e-05	0.0111112
338.954	0.00380534	0.00541628	0.00447301	0.00408956	0.00346857	0.00279511	0.00087903	0.000700538	0.000227685	-0.000603682		3.1989e-05	0.00383409	3.1989e-05	-0.0169485	3.1989e-05	-0.0398069	3.1989e-05	0.00985994
339.714	0.00341979	0.00540068	0.00453043	0.00424486	0.00371252	0.00297885	0.000600937	0.000488304	2.27e-05	-0.000690002		3.27341e-05	0.00362152	3.27341e-05	-0.0168356	3.27341e-05	-0.0403726	3.27341e-05	0.00988312
340.474	0.00345857	0.00516817	0.00446552	0.00417891	0.00365785	0.00285035	0.000772568	0.00051231	9.87e-05	-0.000482948		3.34965e-05	0.00435078	3.34965e-05	-0.0164042	3.34965e-05	-0.0393356	3.34965e-05	0.0104767
341.234	0.00354362	0.00522404	0.00453371	0.00422191	0.00367473	0.00281163	0.000791535	0.000499413	0.000105576	-0.00043434		3.42768e-05	0.00386016	3.42768e-05	-0.0160341	3.42768e-05	-0.0402988	3.42768e-05	0.00937909
341.994	0.00368811	0.00530494	0.00442364	0.00407711	0.00349552	0.00282284	0.000870726	0.00067688	0.000208084	-0.000585907		3.50752e-05	0.0048058	3.50752e-05	-0.0156825	3.50752e-05	-0.0406504	3.50752e-05	0.00988267
342.755	0.00371165	0.00523536	0.00438634	0.00404199	0.00346639	0.00280381	0.000944724	0.000715843	0.00024857	-0.000544561		3.58922e-05	0.00477473	3.58922e-05	-0.0159294	3.58922e-05	-0.0412598	3.58922e-05	0.00887886
343.515	0.00367957	0.00522929	0.00436555	0.00402025	0.00344387	0.00278665	0.000906375	0.00069788	0.000232081	-0.000562373		3.67282e-05	0.00440853	3.67282e-05	-0.0163327	3.67282e-05	-0.0413285	3.67282e-05	0.0102643
344.275	0.00355117	0.00498553	0.00423198	0.00396508	0.00347418	0.00290167	0.00105061	0.000786646	0.000290503	-0.000532111		3.75837e-05	0.00595971	3.75837e-05	-0.0158443	3.75837e-05	-0.0409166	3.75837e-05	0.00954416
345.035	0.00366965	0.0051062	0.00427151	0.00399764	0.00349516	0.00299981	0.00112295	0.000887908	0.000343628	-0.000607414		3.84592e-05	0.00537904	3.84592e-05	-0.0158261	3.84592e-05	-0.0413782	3.84592e-05	0.00878015
345.795	0.00356598	0.00506515	0.00424656	0.00394806	0.00342354	0.00283571	0.000958134	0.000741951	0.000255843	-0.000568962		3.9355e-05	0.00611036	3.9355e-05	-0.0150134	3.9355e-05	-0.041632	3.9355e-05	0.00950563
346.555	0.00339445	0.00478777	0.00408799	0.0038548	0.0034048	0.00286364	0.00103727	0.000771101	0.000281914	-0.000515547		4.02717e-05	0.00610231	4.02717e-05	-0.0155949	4.02717e-05	-0.0417237	4.02717e-05	0.00951706
347.315	0.00333681	0.00483545	0.00401749	0.00378758	0.00333828	0.00290011	0.000953018	0.000793373	0.000262898	-0.000657047		4.12098e-05	0.0055906	4.12098e-05	-0.014944	4.12098e-05	-0.0415148	4.12098e-05	0.00907562
348.074	0.00341383	0.00484808	0.00399288	0.00376328	0.00331461	0.00295037	0.00104893	0.000892776	0.000327484	-0.000688955		4.21696e-05	0.00552062	4.21696e-05	-0.0149913	4.21696e-05	-0.0416339	4.21696e-05	0.00843826
348.834	0.00356871	0.00488706	0.00406092	0.00377919	0.00328057	0.00282667	0.0011069	0.000884215	0.000360679	-0.000579711		4.31519e-05	0.00639181	4.31519e-05	-0.0157074	4.31519e-05	-0.0410348	4.31519e-05	0.00961443
349.594	0.00365442	0.00499099	0.00402135	0.00364269	0.00304883	0.00256779	0.000954345	0.000816473	0.000329539	-0.000614568		4.4157e-05	0.00596902	4.4157e-05	-0.0158395	4.4157e-05	-0.0421624	4.4157e-05	0.00824669
350.354	0.00333471	0.00469061	0.00396456	0.00370335	0.00323204	0.00269198	0.000959559	0.000725747	0.0002646	-0.000507331		4.51856e-05	0.00602796	4.51856e-05	-0.0149157	4.51856e-05	-0.0414332	4.51856e-05	0.00905104
351.114	0.00319011	0.0044379	0.00388224	0.00368377	0.00328307	0.00272016	0.00104781	0.000719756	0.000277877	-0.000395012		4.62381e-05	0.00640836	4.62381e-05	-0.0158171	4.62381e-05	-0.040868	4.62381e-05	0.00791828
351.873	0.00323382	0.00445969	0.00388922	0.00366278	0.00323507	0.00264394	0.00103061	0.000701309	0.000277165	-0.000373651		4.73151e-05	0.00711795	4.73151e-05	-0.0153542	4.73151e-05	-0.0425672	4.73151e-05	0.00933784
352.633	0.00316276	0.00436627	0.00382338	0.00362091	0.00322012	0.00265812	0.00104572	0.000712735	0.000282599	-0.000372926		4.84172e-05	0.00652411	4.84172e-05	-0.0153337	4.84172e-05	-0.0410376	4.84172e-05	0.00851889
353.393	0.00293532	0.00434829	0.00372399	0.00351796	0.00311314	0.00255437	0.000763614	0.000560048	0.000148976	-0.000481154		4.9545e-05	0.0047144	4.9545e-05	-0.0156349	4.9545e-05	-0.0414936	4.9545e-05	0.00913571
354.152	0.00290531	0.00435883	0.00362057	0.00339854	0.00297858	0.00251092	0.000694309	0.000583568	0.000146808	-0.000587754		5.06991e-05	0.0063334	5.06991e-05	-0.0156498	5.06991e-05	-0.0421765	5.06991e-05	0.00785814
354.912	0.00290903	0.00421292	0.00357069	0.00336736	0.00297257	0.00249866	0.000819138	0.000628547	0.000202047	-0.000493567		5.188e-05	0.00498407	5.188e-05	-0.0156164	5.188e-05	-0.0419636	5.188e-05	0.00794134
355.671	0.00309668	0.00444567	0.00367138	0.00336024	0.00285364	0.00229621	0.000694989	0.000556869	0.000170785	-0.000503152		5.30884e-05	0.00516269	5.30884e-05	-0.0161288	5.30884e-05	-0.0425701	5.30884e-05	0.00714118
356.431	0.00301535	0.00426463	0.00350953	0.00325359	0.00280823	0.00239142	0.000819619	0.000681287	0.000244014	-0.000542027		5.4325e-05	0.0049466	5.4325e-05	-0.0158569	5.4325e-05	-0.0427809	5.4325e-05	0.00704016
357.19	0.00310819	0.00424813	0.0034443	0.0031408	0.00265286	0.00225252	0.000848787	0.000716301	0.000289942	-0.000523311		5.55904e-05	0.00498876	5.55904e-05	-0.0154804	5.55904e-05	-0.0424161	5.55904e-05	0.00617362
357.949	0.00311948	0.00416622	0.00333575	0.00296695	0.00242242	0.00197422	0.000770998	0.000650324	0.000280562	-0.000463069		5.68853e-05	0.00434779	5.68853e-05	-0.0161149	5.68853e-05	-0.0438181	5.68853e-05	0.00672
358.709	0.00312083	0.0040865	0.00332593	0.00297116	0.00244384	0.0019778	0.00084505	0.000668278	0.000307801	-0.000397743		5.82103e-05	0.0048885	5.82103e-05	-0.015514	5.82103e-05	-0.0433363	5.82103e-05	0.00630438
359.468	0.00304746	0.00411846	0.00336981	0.00304338	0.00254012	0.00206622	0.000792698	0.000631858	0.000262912	-0.000431459		5.95662e-05	0.0053769	5.95662e-05	-0.0156504	5.95662e-05	-0.0435889	5.95662e-05	0.00596487
360.227	0.00299343	0.00409715	0.00326325	0.00294706	0.00245473	0.00209341	0.00076691	0.000683301	0.000273974	-0.000539171		6.09537e-05	0.00580055	6.09537e-05	-0.0153528	6.09537e-05	-0.0439346	6.09537e-05	0.00728232
360.987	0.00294422	0.00403174	0.00313029	0.00279095	0.00228051	0.00196928	0.000698397	0.000675561	0.000269311	-0.000582633		6.23735e-05	0.00496461	6.23735e-05	-0.0157461	6.23735e-05	-0.0445217	6.23735e-05	0.00653956
361.746	0.00318111	0.00426554	0.00324563	0.00281735	0.00221322	0.00185956	0.000677476	0.000681544	0.000287952	-0.000594796		6.38264e-05	0.00603132	6.38264e-05	-0.0155022	6.38264e-05	-0.0444093	6.38264e-05	0.00656872
362.505	0.00298084	0.00405631	0.00313477	0.00275171	0.00219921	0.00183099	0.000636045	0.00061844	0.000248133	-0.000548886		6.53131e-05	0.00656139	6.53131e-05	-0.0153379	6.53131e-05	-0.044288	6.53131e-05	0.00660186
363.264	0.00301912	0.00390925	0.00304264	0.00266871	0.00213307	0.00180643	0.00078892	0.000710429	0.000334547	-0.000482535		6.68344e-05	0.00566	6.68344e-05	-0.0155219	6.68344e-05	-0.0443924	6.68344e-05	0.00650063
364.023	0.00307057	0.00386161	0.00300022	0.00263998	0.00212039	0.00186081	0.0009137	0.000812132	0.000406637	-0.000482722		6.83912e-05	0.00543934	6.83912e-05	-0.0147841	6.83912e-05	-0.0438823	6.83912e-05	0.00689156
364.782	0.00299541	0.00396795	0.0030059	0.00261436	0.0020593	0.00177599	0.000693344	0.000695238	0.000306246	-0.000571374		6.99842e-05	0.00601143	6.99842e-05	-0.0152959	6.99842e-05	-0.042779	6.99842e-05	0.00739733
365.541	0.00254778	0.00380168	0.00295083	0.00262785	0.00214142	0.00174305	0.000357684	0.00040865	8.28e-05	-0.000574356		7.16143e-05	0.00635378	7.16143e-05	-0.0150432	7.16143e-05	-0.0428495	7.16143e-05	0.00635808
366.3	0.00247347	0.00368833	0.00278266	0.00248293	0.00202443	0.00176437	0.000387058	0.000493803	0.00012402	-0.00065896		7.32825e-05	0.00650962	7.32825e-05	-0.0151483	7.32825e-05	-0.0423667	7.32825e-05	0.00791206
367.059	0.00258028	0.00367348	0.00270418	0.00231042	0.00176572	0.00145517	0.000331978	0.00045182	0.000138179	-0.000598174		7.49894e-05	0.00567399	7.49894e-05	-0.0150959	7.49894e-05	-0.0421757	7.49894e-05	0.00688575
367.818	0.00253835	0.00368098	0.00265475	0.0022556	0.0017054	0.00143249	0.000267048	0.000441821	0.000118792	-0.000658061		7.67361e-05	0.00679739	7.67361e-05	-0.0146356	7.67361e-05	-0.0422411	7.67361e-05	0.00713085
368.577	0.00245396	0.00372644	0.0027628	0.00235094	0.0017849	0.00134971	9.67e-05	0.000255699	4.41e-08	-0.000590646		7.85236e-05	0.00658075	7.85236e-05	-0.0149694	7.85236e-05	-0.0431977	7.85236e-05	0.00692415
369.336	0.00252309	0.00378451	0.0028018	0.00241184	0.001864	0.00149584	0.00020101	0.000355233	5.27e-05	-0.000634801		8.03526e-05	0.00651589	8.03526e-05	-0.0156587	8.03526e-05	-0.0441624	8.03526e-05	0.00672647
370.094	0.00262695	0.00376583	0.00279698	0.00239502	0.00183786	0.00148414	0.000318206	0.000428789	0.000121011	-0.000591041		8.22243e-05	0.00665506	8.22243e-05	-0.0157919	8.22243e-05	-0.0445362	8.22243e-05	0.00613684
370.853	0.00261998	0.00369305	0.00268339	0.00229036	0.00174595	0.00149415	0.000376866	0.000514615	0.000173547	-0.000639134		8.41395e-05	0.00608001	8.41395e-05	-0.0154522	8.41395e-05	-0.0452743	8.41395e-05	0.00611038
371.612	0.00261463	0.00361539	0.00269968	0.00232686	0.00180511	0.00151379	0.000452338	0.000518717	0.000192432	-0.000556707		8.60994e-05	0.00559479	8.60994e-05	-0.0156927	8.60994e-05	-0.0464922	8.60994e-05	0.00538599
372.371	0.00273977	0.00370685	0.00277373	0.00238332	0.00184124	0.00154538	0.000521209	0.000566681	0.000230553	-0.000547606		8.81049e-05	0.0052406	8.81049e-05	-0.0156166	8.81049e-05	-0.0461757	8.81049e-05	0.0059268
373.129	0.00275046	0.00385779	0.00283088	0.00240278	0.00181749	0.0014918	0.000369715	0.000489494	0.000163711	-0.000615085		9.01571e-05	0.00489774	9.01571e-05	-0.0152595	9.01571e-05	-0.0446402	9.01571e-05	0.00561049
373.888	0.00297501	0.00387058	0.00283238	0.002335	0.00168607	0.00133097	0.000499244	0.000558481	0.000257802	-0.000516991		9.22571e-05	0.00563572	9.22571e-05	-0.0157669	9.22571e-05	-0.0433546	9.22571e-05	0.00545619
374.646	0.00278572	0.00383579	0.00281794	0.00234373	0.00171655	0.00131635	0.000325631	0.00042718	0.000150448	-0.000543059		9.44061e-05	0.00746395	9.44061e-05	-0.0154387	9.44061e-05	-0.0447007	9.44061e-05	0.00722028
375.405	0.00271952	0.00398645	0.00296938	0.00249482	0.00185816	0.00135058	0.000148599	0.000279564	3.06e-05	-0.000564473		9.66051e-05	0.0056562	9.66051e-05	-0.0147966	9.66051e-05	-0.0454905	9.66051e-05	0.00670315
376.163	0.0027377	0.00399035	0.00292466	0.00247502	0.00186214	0.00146928	0.000229481	0.000389754	8.46e-05	-0.000644681		9.88553e-05	0.00711353	9.88553e-05	-0.0154692	9.88553e-05	-0.0447324	9.88553e-05	0.00597136
376.922	0.00304864	0.00414369	0.00304062	0.00252173	0.00183838	0.00141467	0.000388117	0.000488095	0.000186124	-0.000577563		0.000101158	0.00634795	0.000101158	-0.0150247	0.000101158	-0.044161	0.000101158	0.00633047
377.68	0.00293814	0.00401441	0.00297638	0.00250078	0.0018639	0.00146173	0.00041312	0.00049222	0.000185187	-0.000561718		0.000103514	0.00606839	0.000103514	-0.0155108	0.000103514	-0.0450593	0.000103514	0.00586885
378.439	0.00283918	0.00397357	0.00297975	0.00252911	0.00191672	0.00148604	0.000361116	0.000436447	0.00014047	-0.000552965		0.000105925	0.00642244	0.000105925	-0.0164374	0.000105925	-0.0448969	0.000105925	0.00649004
379.197	0.00276988	0.00395328	0.00296039	0.00253584	0.00194846	0.00154751	0.000341647	0.000436439	0.000124713	-0.000590077		0.000108393	0.00605365	0.000108393	-0.0152122	0.000108393	-0.0450548	0.000108393	0.00604849
379.955	0.00287236	0.00400761	0.00298301	0.00252604	0.00190634	0.00149857	0.000372351	0.000461697	0.000153739	-0.000577348		0.000110917	0.00504133	0.000110917	-0.015531	0.000110917	-0.0454832	0.000110917	0.00621003
380.713	0.00303377	0.00413065	0.00307326	0.00255347	0.00186952	0.00138772	0.00037038	0.0004412	0.000163928	-0.000528367		0.000113501	0.00657363	0.000113501	-0.0160637	0.000113501	-0.0447296	0.000113501	0.00586169
381.472	0.00297375	0.00409103	0.00305547	0.00252802	0.00183832	0.00130848	0.000297903	0.000369518	0.000122655	-0.000499258		0.000116145	0.0053679	0.000116145	-0.0153955	0.000116145	-0.0460298	0.000116145	0.00623729
382.23	0.00304136	0.00409688	0.00305477	0.00248356	0.00175305	0.00117252	0.000285378	0.000341541	0.000128182	-0.000445473		0.00011885	0.00738007	0.00011885	-0.0156121	0.00011885	-0.0445062	0.00011885	0.00630581
382.988	0.0029067	0.00399885	0.00295221	0.00242902	0.00174794	0.00125768	0.000277636	0.000372686	0.000124574	-0.000515416		0.000121619	0.0058693	0.000121619	-0.0162511	0.000121619	-0.0453475	0.000121619	0.00618016
383.746	0.00296692	0.00401652	0.00291147	0.00241843	0.00176578	0.00142392	0.000416878	0.000535842	0.000211987	-0.000608611		0.000124451	0.00504899	0.000124451	-0.0148216	0.000124451	-0.0462325	0.000124451	0.00644616
384.504	0.00286727	0.0039847	0.00288821	0.0023619	0.00167864	0.00123384	0.000233333	0.000376049	0.0001169	-0.000568113		0.00012735	0.00526657	0.00012735	-0.0161175	0.00012735	-0.0451993	0.00012735	0.00646215
385.262	0.00289527	0.00403187	0.00285161	0.00228042	0.00155312	0.00111251	0.000149885	0.000348026	0.000100525	-0.000604019		0.000130317	0.0059437	0.000130317	-0.0161973	0.000130317	-0.0447914	0.000130317	0.00725432
386.02	0.00306321	0.00402657	0.00271436	0.00208233	0.00130068	0.000980714	0.000247809	0.000489313	0.000213182	-0.000649795		0.000133352	0.00616682	0.000133352	-0.0162418	0.000133352	-0.0451073	0.000133352	0.00694947
386.778	0.0029553	0.00391584	0.00267585	0.00206176	0.00130164	0.000936534	0.000208231	0.00042437	0.000177443	-0.000596994		0.000136458	0.00543888	0.000136458	-0.0153149	0.000136458	-0.0456173	0.000136458	0.00741208
387.536	0.00288722	0.00387551	0.00266289	0.00205317	0.00129854	0.000898832	0.000151827	0.000367048	0.000140636	-0.000577491		0.000139637	0.00671668	0.000139637	-0.0157306	0.000139637	-0.0448944	0.000139637	0.00712156
388.294	0.00277769	0.0037443	0.00261175	0.00202076	0.00128947	0.00084616	0.000123483	0.000306908	0.000111242	-0.000515484		0.000142889	0.00630255	0.000142889	-0.0160315	0.000142889	-0.0470432	0.000142889	0.00652445
389.052	0.00273817	0.00373593	0.00255941	0.00195003	0.00120182	0.000763941	4.13e-05	0.000268732	8.34e-05	-0.000543981		0.000146218	0.0059468	0.000146218	-0.0160504	0.000146218	-0.0458864	0.000146218	0.00593245
389.81	0.00278143	0.00368942	0.00250317	0.00185467	0.00107275	0.000613193	3.95e-05	0.000258258	0.000101219	-0.000497084		0.000149624	0.00626453	0.000149624	-0.0163594	0.000149624	-0.0463701	0.000149624	0.0073748
390.567	0.00277274	0.00374037	0.00255546	0.00186977	0.00104984	0.000486273	-8.47e-05	0.000139434	3.32e-05	-0.000456497		0.000153109	0.00552229	0.000153109	-0.0167582	0.000153109	-0.0463281	0.000153109	0.00738198
391.325	0.00273461	0.00373661	0.00248626	0.00181647	0.00101183	0.000545418	-9.01e-05	0.000192982	4.63e-05	-0.000549768		0.000156675	0.00617729	0.000156675	-0.0168168	0.000156675	-0.04521	0.000156675	0.00778055
392.083	0.00262688	0.00364747	0.00241169	0.00175076	0.0009583	0.000489365	-0.000156913	0.000143906	1.22e-05	-0.000549408		0.000160325	0.00609985	0.000160325	-0.0156433	0.000160325	-0.0467368	0.000160325	0.00815473
392.84	0.00267965	0.0036954	0.00233441	0.00160933	0.000755183	0.000314548	-0.000247464	0.000131357	9.27e-06	-0.000603141		0.000164059	0.00511233	0.000164059	-0.0167007	0.000164059	-0.0466615	0.000164059	0.00915017
393.598	0.00280565	0.00373447	0.00243996	0.00167194	0.000775937	0.00020461	-0.000210091	8.41e-05	1.69e-05	-0.000468709		0.00016788	0.0051875	0.00016788	-0.0171012	0.00016788	-0.0462947	0.00016788	0.00830208
394.356	0.0027652	0.00375721	0.0024731	0.00173059	0.000856833	0.000293108	-0.000220575	7.97e-05	-1.69e-06	-0.000495703		0.000171791	0.00374462	0.000171791	-0.0165773	0.000171791	-0.0467424	0.000171791	0.00815434
395.113	0.00266705	0.00373513	0.00242463	0.00170084	0.000845192	0.000318929	-0.000289704	5.89e-05	-3.54e-05	-0.000556336		0.000175792	0.00606076	0.000175792	-0.0175305	0.000175792	-0.0459521	0.000175792	0.00838708
395.871	0.00270643	0.00379861	0.00248592	0.00172687	0.00083484	0.000227382	-0.000355007	-1.27e-05	-7.07e-05	-0.000517245		0.000179887	0.00569087	0.000179887	-0.017029	0.000179887	-0.0466885	0.000179887	0.00904552
396.628	0.00269104	0.00392991	0.00256154	0.00179033	0.000879696	0.000243715	-0.000475535	-7.99e-05	-0.00013566	-0.000576401		0.000184077	0.00542885	0.000184077	-0.0170519	0.000184077	-0.047511	0.000184077	0.0090586
397.386	0.00267267	0.0038701	0.00255697	0.0017877	0.000881686	0.000203624	-0.000464196	-0.000106484	-0.000139144	-0.00051635		0.000188365	0.00582377	0.000188365	-0.0177834	0.000188365	-0.0460039	0.000188365	0.0089437
398.143	0.00270898	0.0038905	0.00247898	0.00168122	0.000748287	0.000141737	-0.000483136	-6.39e-05	-0.000115159	-0.000584096		0.000192752	0.00466108	0.000192752	-0.0170364	0.000192752	-0.046295	0.000192752	0.0106142
398.9	0.00283273	0.00403982	0.00261175	0.00179823	0.000843419	0.000204762	-0.000447005	-4.54e-05	-0.000103589	-0.0005821		0.000197242	0.00581724	0.000197242	-0.0179494	0.000197242	-0.04729	0.000197242	0.0103235
399.658	0.00265933	0.00392205	0.00262554	0.00185226	0.000939269	0.000200512	-0.00052322	-0.000170128	-0.00018328	-0.000500425		0.000201837	0.00544893	0.000201837	-0.0181697	0.000201837	-0.0476075	0.000201837	0.00932261
400.415	0.00275528	0.00396043	0.00264614	0.0018608	0.000935383	0.000217549	-0.000447692	-0.000109377	-0.000136191	-0.000496803		0.000206538	0.00484516	0.000206538	-0.0179985	0.000206538	-0.0480811	0.000206538	0.010502
401.172	0.00290795	0.0040991	0.00266114	0.00183156	0.00085911	0.000204091	-0.000420403	-3.14e-05	-8.84e-05	-0.000569764		0.000211349	0.00445234	0.000211349	-0.0178633	0.000211349	-0.0479584	0.000211349	0.0109479
401.929	0.00288713	0.0042032	0.00273705	0.00191176	0.000937486	0.000263563	-0.000497796	-7.56e-05	-0.000137994	-0.000617639		0.000216272	0.00320484	0.000216272	-0.0183001	0.000216272	-0.0473027	0.000216272	0.0111639
402.687	0.00283063	0.0043083	0.00283818	0.00199571	0.000998807	0.000218001	-0.000671583	-0.00022209	-0.000244628	-0.000618089		0.000221309	0.00398193	0.000221309	-0.0185525	0.000221309	-0.0471207	0.000221309	0.0122299
403.444	0.00280283	0.00426505	0.00282915	0.00200882	0.00103467	0.000264618	-0.000635702	-0.000205224	-0.000234975	-0.000607691		0.000226464	0.00416189	0.000226464	-0.0184068	0.000226464	-0.0471937	0.000226464	0.0122847
404.201	0.0029146	0.00444537	0.00293126	0.00208107	0.00107034	0.000295808	-0.000658894	-0.000195516	-0.000238744	-0.000658682		0.000231739	0.0038016	0.000231739	-0.0185862	0.000231739	-0.0487221	0.000231739	0.0123392
404.958	0.0028755	0.00438178	0.0028853	0.00202161	0.00100122	0.000193814	-0.000702457	-0.000243185	-0.000257737	-0.000622089		0.000237137	0.00483463	0.000237137	-0.0189377	0.000237137	-0.0482907	0.000237137	0.012694
405.715	0.00306277	0.00444453	0.00298942	0.00208505	0.00102438	0.000136507	-0.000593012	-0.000218103	-0.000204707	-0.00051201		0.000242661	0.00441712	0.000242661	-0.0188865	0.000242661	-0.048836	0.000242661	0.0124303
406.472	0.00299565	0.00438014	0.00299005	0.00209771	0.00105085	0.000109469	-0.000620371	-0.000275528	-0.000235385	-0.000459255		0.000248313	0.00482201	0.000248313	-0.0193189	0.000248313	-0.0478295	0.000248313	0.0134887
407.229	0.00315151	0.00454994	0.00305818	0.00208027	0.000945556	-5.54e-05	-0.000701273	-0.00032015	-0.000249235	-0.000461218		0.000254097	0.00467623	0.000254097	-0.0186007	0.000254097	-0.0495884	0.000254097	0.0136958
407.986	0.00320637	0.00453896	0.00309588	0.00212855	0.00100461	-6.22e-06	-0.000605336	-0.000277537	-0.000210524	-0.000414496		0.000260016	0.00377012	0.000260016	-0.0197084	0.000260016	-0.0492914	0.000260016	0.0143497
408.743	0.00309425	0.00464335	0.00305323	0.0020766	0.000937989	-1.15e-05	-0.000818971	-0.000342979	-0.000298483	-0.000583577		0.000266073	0.00431927	0.000266073	-0.0206347	0.000266073	-0.0488581	0.000266073	0.0139762
409.499	0.0030614	0.00464493	0.00306563	0.00206543	0.000904127	-0.000119884	-0.000915395	-0.000436423	-0.000351004	-0.000547583		0.00027227	0.00366852	0.00027227	-0.0199257	0.00027227	-0.0498335	0.00027227	0.0150698
410.256	0.00284224	0.0045818	0.00302755	0.00206402	0.000938401	-0.000108906	-0.00108108	-0.000555756	-0.000455305	-0.000585859		0.000278612	0.0035482	0.000278612	-0.0199312	0.000278612	-0.0502803	0.000278612	0.0151333
411.013	0.00289278	0.0046516	0.00303842	0.0020263	0.000851922	-0.000230778	-0.00115974	-0.000602627	-0.00047828	-0.000590268		0.000285102	0.00481608	0.000285102	-0.0200066	0.000285102	-0.0501338	0.000285102	0.0160473
411.77	0.00293741	0.00460891	0.00303876	0.00200319	0.000809284	-0.000331053	-0.00113248	-0.000622758	-0.000464408	-0.00050643		0.000291743	0.00312701	0.000291743	-0.0207833	0.000291743	-0.0497834	0.000291743	0.0166876
412.526	0.00284079	0.00451761	0.00292986	0.00189262	0.000701421	-0.000416271	-0.00120388	-0.000656554	-0.000488334	-0.000525987		0.000298538	0.00312259	0.000298538	-0.0210969	0.000298538	-0.0507047	0.000298538	0.0166452
413.283	0.00287388	0.00459052	0.00294127	0.0018723	0.000647894	-0.000478334	-0.00126939	-0.000683008	-0.000507784	-0.000556036		0.000305492	0.00307576	0.000305492	-0.020773	0.000305492	-0.0501763	0.000305492	0.0168169
414.04	0.00267583	0.00453898	0.00289586	0.00183109	0.000611522	-0.000574581	-0.00148474	-0.00084371	-0.000627708	-0.000573636		0.000312608	0.00373722	0.000312608	-0.0207677	0.000312608	-0.0503703	0.000312608	0.0178615
414.796	0.0027651	0.0044619	0.00278527	0.00164741	0.000364475	-0.000844509	-0.00148153	-0.000847824	-0.000587196	-0.000502253		0.00031989	0.00301723	0.00031989	-0.0214754	0.00031989	-0.0505275	0.00031989	0.0178182
415.553	0.0026255	0.00430449	0.00266588	0.0015521	0.000299025	-0.000890956	-0.00151689	-0.000876757	-0.000606026	-0.000492643		0.000327341	0.00292305	0.000327341	-0.0216479	0.000327341	-0.0506136	0.000327341	0.0189221
416.309	0.00270647	0.00430183	0.00264415	0.00148508	0.000190443	-0.00102754	-0.00150923	-0.000880183	-0.000583703	-0.000447881		0.000334965	0.00352574	0.000334965	-0.0216996	0.000334965	-0.0508487	0.000334965	0.0189214
417.066	0.00268112	0.00435456	0.00252167	0.00129661	-6.21e-05	-0.00123024	-0.0017025	-0.000934375	-0.000630335	-0.000562578		0.000342768	0.00445935	0.000342768	-0.0220198	0.000342768	-0.0513442	0.000342768	0.0197021
417.822	0.00251791	0.00427516	0.00239332	0.00116813	-0.000187543	-0.00132648	-0.00186039	-0.00101034	-0.000696108	-0.000626622		0.000350752	0.00258893	0.000350752	-0.0222827	0.000350752	-0.0514327	0.000350752	0.0199995
418.578	0.00232509	0.0041476	0.00231041	0.00109814	-0.000240428	-0.00142883	-0.00200762	-0.00113721	-0.000781723	-0.000605777		0.000358922	0.00247001	0.000358922	-0.0221816	0.000358922	-0.0517579	0.000358922	0.0210369
419.335	0.00239807	0.00403136	0.00233442	0.00112592	-0.000202857	-0.00146615	-0.00184882	-0.00111	-0.000720196	-0.000440818		0.000367282	0.00244865	0.000367282	-0.022951	0.000367282	-0.0513176	0.000367282	0.0210375
420.091	0.00235374	0.00402148	0.00224415	0.00101085	-0.000340583	-0.00156728	-0.00194696	-0.0011362	-0.000744273	-0.000500751		0.000375837	0.00275902	0.000375837	-0.0226272	0.000375837	-0.0525974	0.000375837	0.0216305
420.847	0.0022053	0.00401279	0.00214765	0.000903542	-0.000458435	-0.00165828	-0.00214829	-0.00122765	-0.000828964	-0.000598308		0.000384592	0.00214966	0.000384592	-0.0233942	0.000384592	-0.0524855	0.000384592	0.0217984
421.604	0.00221398	0.00396495	0.00210235	0.000811333	-0.000592064	-0.00185843	-0.00221217	-0.00129825	-0.00084821	-0.000532948		0.00039355	0.00231315	0.00039355	-0.023885	0.00039355	-0.0526054	0.00039355	0.0229825
422.36	0.00208654	0.0038353	0.00191496	0.000607479	-0.000804981	-0.00202189	-0.00232891	-0.00134072	-0.000877347	-0.000577332		0.000402717	0.00298355	0.000402717	-0.0236199	0.000402717	-0.0528597	0.000402717	0.0234203
423.116	0.0019319	0.00380121	0.00188434	0.000582926	-0.00082348	-0.00208323	-0.00249449	-0.00146236	-0.0009706	-0.000596443		0.000412098	0.00235734	0.000412098	-0.0240107	0.000412098	-0.0532265	0.000412098	0.0242444
423.872	0.00200162	0.00374807	0.00183094	0.000480099	-0.00096917	-0.00226746	-0.00248184	-0.00147387	-0.000943882	-0.000523098		0.000421697	0.00291098	0.000421697	-0.0246214	0.000421697	-0.0532975	0.000421697	0.0245251
424.628	0.00163805	0.00356448	0.00178206	0.000505919	-0.0008673	-0.00225214	-0.0026875	-0.00167508	-0.00109957	-0.000496567		0.000431519	0.00194041	0.000431519	-0.0242042	0.000431519	-0.0536434	0.000431519	0.0247099
425.384	0.00150739	0.00348624	0.00163567	0.000359468	-0.00101021	-0.00232827	-0.0028021	-0.00170401	-0.00113489	-0.000577354		0.00044157	0.00260406	0.00044157	-0.0249251	0.00044157	-0.0540172	0.00044157	0.0253355
426.14	0.00148635	0.00359956	0.00163069	0.000320678	-0.00108657	-0.00239133	-0.0029608	-0.00176303	-0.00119483	-0.000675843		0.000451856	0.00234075	0.000451856	-0.0243373	0.000451856	-0.0537926	0.000451856	0.026103
426.896	0.00134848	0.00338836	0.0015466	0.000236292	-0.00116166	-0.00257696	-0.00302403	-0.00188774	-0.00124374	-0.000536323		0.000462381	0.00195823	0.000462381	-0.0248643	0.000462381	-0.0537756	0.000462381	0.027314
[truncated: 527 more rows]

## Sheet: Supplementary Figure 2 (b)
Transient absorption spectra												Time evolution
[truncated: 496 more rows]

## Sheet: Supplementary Figure 3
Wavenumber	KR2 WT in H2O	KR2 WT in D2O	KR2 P219T in H2O	KR2 P219T in D2O	KR2 S254A in H2O	KR2 S254A in D2O	KR2 P219T/S254A in H2O	KR2 P219T/S254A in D2O
[truncated: 1,038 more rows]

[truncated: 2 more sheets: Supplementary Figure 4 (a), Supplementary Figure 4 (b)]
